# Supplementary material for: The novel E-subgroup pentatricopeptide repeat protein DEK55 is responsible for RNA editing at multiple sites and for the splicing of nad1 and nad4 in maize
Source: BMC Plant Biol. 2020 Dec 9;20:553. doi: 10.1186/s12870-020-02765-x (PMC7727260; doi:10.1186/s12870-020-02765-x)
Supplement: Supplementary file 2 — Additional file 2: Table S1. Number of reads at each editing site for each library. Table S2. Editing percentage at each editing site of each library. Table S3. The editing percentage of 24 RNA editing sites decreased in the dek55 mutant kernels. Table S4. The editing percentage of seven RNA editing sites increased in the dek55 mutant kernels. [file 12870_2020_2765_MOESM2_ESM.xlsx]

## Sheet: Table S1
Table S1. Number of reads at each editing site for each library.
Number of reads at each editing site for each library. C: number of unedited reads, T: number of edited reads, C+T: number of unedited and edited reads, T/(C+T): editing ratio at each sites.
		WT-1				dek55-1				WT-2				dek55-2
Gene	Position from ATG	C	T	C+T	T/(C+T)	C	T	C+T	T/(C+T)	C	T	C+T	T/(C+T)	C	T	C+T	T/(C+T)
atp1	30	1571	465	2036	0.228389	1682	430	2112	0.203598	1469	370	1839	0.201196	1919	873	2792	0.312679
atp1	1178	718	6761	7479	0.903998	742	6741	7483	0.900842	829	6640	7469	0.889008	920	5695	6615	0.860922
atp1	1292	655	7139	7794	0.915961	1241	6548	7789	0.840673	833	7001	7834	0.893669	1553	6272	7825	0.801534
atp1	1490	152	1567	1719	0.911576	1375	581	1956	0.297035	191	1477	1668	0.885492	2356	471	2827	0.166608
atp1	1499	232	1350	1582	0.85335	384	1354	1738	0.779056	299	1219	1518	0.80303	835	1760	2595	0.678227
atp4	40	457	60	517	0.116054	425	79	504	0.156746	449	63	512	0.123047	596	130	726	0.179063
atp4	56	90	1295	1385	0.935018	194	1247	1441	0.865371	105	1329	1434	0.926778	371	1826	2197	0.831133
atp4	59	150	1237	1387	0.891853	221	1244	1465	0.849147	179	1261	1440	0.875694	425	1796	2221	0.808645
atp4	71	410	3635	4045	0.89864	499	3523	4022	0.875932	466	3604	4070	0.885504	851	5407	6258	0.864014
atp4	76	200	4134	4334	0.953853	306	4022	4328	0.929298	280	4040	4320	0.935185	522	6128	6650	0.921504
atp4	89	41	7624	7665	0.994651	34	7598	7632	0.995545	36	7747	7783	0.995375	46	7758	7804	0.994106
atp4	118	215	7598	7813	0.972482	183	7615	7798	0.976532	277	7580	7857	0.964745	379	7519	7898	0.952013
atp4	360	1352	5163	6515	0.792479	663	5795	6458	0.897337	1332	5325	6657	0.79991	771	5087	5858	0.868385
atp4	407	160	7574	7734	0.979312	254	7520	7774	0.967327	205	7579	7784	0.973664	281	7532	7813	0.964034
atp4	428	255	6652	6907	0.963081	189	6980	7169	0.973636	371	6917	7288	0.949094	265	6963	7228	0.963337
atp6	515	1196	5130	6326	0.810939	816	5634	6450	0.873488	929	5540	6469	0.856392	834	6765	7599	0.890249
atp6	531	6457	613	7070	0.0867044	6490	1073	7563	0.141875	6597	816	7413	0.110077	6244	1391	7635	0.182187
atp6	584	312	6670	6982	0.955314	227	7262	7489	0.969689	303	7049	7352	0.958787	242	7316	7558	0.967981
atp6	635	281	6230	6511	0.956842	326	6600	6926	0.952931	328	6442	6770	0.951551	383	6285	6668	0.942561
atp6	704	172	6877	7049	0.975599	137	7369	7506	0.981748	203	7235	7438	0.972708	139	7484	7623	0.981766
atp6	722	197	6660	6857	0.97127	314	6976	7290	0.956927	258	7064	7322	0.964764	306	7204	7510	0.959254
atp6	730	207	6600	6807	0.96959	191	7224	7415	0.974241	222	6977	7199	0.969162	160	7245	7405	0.978393
atp6	737	312	6797	7109	0.956112	317	7295	7612	0.958355	325	7211	7536	0.956874	349	7343	7692	0.954628
atp6	738	2317	4728	7045	0.671114	2645	4895	7540	0.649204	1920	5541	7461	0.742662	2297	5360	7657	0.700013
atp6	931	978	5311	6289	0.84449	697	6046	6743	0.896634	833	5886	6719	0.876023	569	6029	6598	0.913762
atp6	953	2307	4044	6351	0.63675	1407	5297	6704	0.790125	2029	4635	6664	0.695528	1249	5112	6361	0.803647
atp6	995	551	6553	7104	0.922438	493	7044	7537	0.934589	556	6815	7371	0.924569	553	7120	7673	0.927929
atp6	1050	5433	1307	6740	0.193917	6005	945	6950	0.135971	5861	1384	7245	0.191028	6283	1019	7302	0.139551
atp6	1124	77	1957	2034	0.962144	145	1760	1905	0.923885	90	2226	2316	0.96114	82	2248	2330	0.964807
atp6	1132	192	1518	1710	0.887719	213	1519	1732	0.877021	184	1454	1638	0.887668	182	2122	2304	0.921007
atp6	1139	148	1558	1706	0.913247	185	1510	1695	0.890855	125	1272	1397	0.910523	177	2130	2307	0.923277
atp6	1148	121	1577	1698	0.92874	181	1536	1717	0.894584	109	1289	1398	0.922031	192	2099	2291	0.916194
atp6	1175	189	1442	1631	0.88412	136	1467	1603	0.915159	115	1191	1306	0.911945	140	2027	2167	0.935395
atp6	1186	110	1292	1402	0.921541	67	1462	1529	0.956181	80	1058	1138	0.929701	73	1818	1891	0.961396
atp8	58	4407	2701	7108	0.379994	3966	3024	6990	0.432618	4084	3205	7289	0.439704	6982	248	7230	0.0343015
atp8	123	1662	2824	4486	0.629514	2852	2920	5772	0.505891	1894	3230	5124	0.630367	3393	178	3571	0.049846
atp8	200	966	6623	7589	0.872711	1061	6038	7099	0.850542	1091	6519	7610	0.856636	1507	6247	7754	0.805649
atp8	436	680	1439	2119	0.679094	837	1143	1980	0.577273	983	1285	2268	0.566578	1671	1036	2707	0.382711
atp8	437	313	1805	2118	0.852219	385	1566	1951	0.802665	374	1849	2223	0.831759	711	1850	2561	0.722374
atp9	20	127	240	367	0.653951	225	629	854	0.736534	136	437	573	0.762653	276	1038	1314	0.789954
atp9	82	548	773	1321	0.585163	1213	2048	3261	0.628028	495	1613	2108	0.76518	1404	3729	5133	0.726476
atp9	92	796	619	1415	0.437456	1713	1693	3406	0.497064	747	1475	2222	0.663816	1876	3454	5330	0.64803
atp9	134	559	869	1428	0.608543	1063	2332	3395	0.686892	597	1656	2253	0.73502	1302	4088	5390	0.758442
atp9	182	311	506	817	0.619339	459	1448	1907	0.759308	260	920	1180	0.779661	539	2238	2777	0.805906
atp9	191	360	301	661	0.455371	691	866	1557	0.556198	313	616	929	0.663079	808	1361	2169	0.627478
atp9	212	219	115	334	0.344311	407	265	672	0.394345	190	195	385	0.506494	493	402	895	0.449162
ccmB	28	90	52	142	0.366197	47	32	79	0.405063	68	42	110	0.381818	101	56	157	0.356688
ccmB	43	129	101	230	0.43913	89	57	146	0.390411	109	73	182	0.401099	139	122	261	0.467433
ccmB	80	398	177	575	0.307826	206	149	355	0.419718	281	131	412	0.317961	398	227	625	0.3632
ccmB	87	505	187	692	0.270231	256	145	401	0.361596	340	153	493	0.310345	517	242	759	0.318841
ccmB	93	833	30	863	0.0347625	463	25	488	0.0512295	578	21	599	0.0350584	857	59	916	0.0644105
ccmB	128	1283	382	1665	0.229429	744	270	1014	0.266272	803	287	1090	0.263303	1292	495	1787	0.277001
ccmB	137	1711	310	2021	0.153389	928	239	1167	0.204799	1074	210	1284	0.163551	1682	406	2088	0.194444
ccmB	149	2092	261	2353	0.110922	1171	154	1325	0.116226	1327	192	1519	0.126399	2129	281	2410	0.116598
ccmB	154	2034	466	2500	0.1864	1060	371	1431	0.259259	1273	306	1579	0.193794	1894	645	2539	0.254037
ccmB	172	2784	613	3397	0.180453	1580	365	1945	0.187661	1766	400	2166	0.184672	2659	624	3283	0.19007
ccmB	179	2464	1022	3486	0.293173	1352	627	1979	0.316827	1637	594	2231	0.266248	2313	1064	3377	0.315073
ccmB	181	2745	911	3656	0.249179	1587	541	2128	0.254229	1880	499	2379	0.209752	2695	846	3541	0.238916
ccmB	183	3509	275	3784	0.0726744	2024	156	2180	0.0715596	2302	125	2427	0.0515039	3326	265	3591	0.0737956
ccmB	193	2954	1507	4461	0.337817	1791	832	2623	0.317194	2041	894	2935	0.3046	3073	1095	4168	0.262716
ccmB	194	3780	783	4563	0.171598	2182	462	2644	0.174735	2448	528	2976	0.177419	3629	576	4205	0.13698
ccmB	286	3112	4276	7388	0.578776	2323	4499	6822	0.659484	2716	4854	7570	0.641215	3217	4320	7537	0.573172
ccmB	304	2870	4380	7250	0.604138	2390	4454	6844	0.650789	2629	4873	7502	0.64956	2957	4402	7359	0.598179
ccmB	337	3439	2106	5545	0.379802	3339	2586	5925	0.436456	3324	2836	6160	0.46039	3990	2306	6296	0.366264
ccmB	338	2223	3216	5439	0.591285	2188	3706	5894	0.628775	2348	3727	6075	0.613498	2248	3957	6205	0.637712
ccmB	367	1341	2454	3795	0.64664	1647	2681	4328	0.619455	1692	2493	4185	0.595699	1801	2720	4521	0.601637
ccmB	379	1715	1789	3504	0.510559	1962	1537	3499	0.439268	1842	1289	3131	0.41169	2289	1404	3693	0.380179
ccmB	392	3466	241	3707	0.0650121	2763	465	3228	0.144052	2308	249	2557	0.0973797	3131	612	3743	0.163505
ccmB	406	3394	32	3426	0.00934034	2715	22	2737	0.008038	2225	38	2263	0.0167919	3498	44	3542	0.0124224
ccmB	424	1396	1426	2822	0.505315	1078	739	1817	0.406714	1006	976	1982	0.492432	1679	1273	2952	0.431233
ccmB	428	981	1772	2753	0.643661	762	1019	1781	0.57215	826	1123	1949	0.576193	1279	1633	2912	0.560783
ccmB	467	968	376	1344	0.279762	723	168	891	0.188552	827	244	1071	0.227824	1323	285	1608	0.177239
ccmB	475	995	112	1107	0.101174	623	96	719	0.133519	760	119	879	0.135381	1196	143	1339	0.106796
ccmB	476	978	77	1055	0.0729858	622	73	695	0.105036	760	76	836	0.0909091	1173	114	1287	0.0885781
ccmB	485	859	105	964	0.108921	562	64	626	0.102236	671	95	766	0.124021	1014	149	1163	0.128117
ccmB	503	1331	74	1405	0.052669	868	40	908	0.0440529	1051	56	1107	0.0505872	1330	119	1449	0.0821256
ccmB	512	1119	157	1276	0.123041	770	77	847	0.0909091	898	115	1013	0.113524	1140	171	1311	0.130435
ccmB	514	1078	171	1249	0.13691	724	83	807	0.10285	821	141	962	0.14657	1049	216	1265	0.170751
ccmB	551	886	70	956	0.0732218	557	48	605	0.0793388	713	60	773	0.0776197	767	104	871	0.119403
ccmB	554	929	22	951	0.0231335	582	17	599	0.0283806	753	14	767	0.0182529	846	30	876	0.0342466
ccmB	566	881	34	915	0.0371585	553	27	580	0.0465517	703	27	730	0.0369863	784	38	822	0.0462287
ccmB	569	892	15	907	0.016538	565	15	580	0.0258621	717	13	730	0.0178082	810	15	825	0.0181818
ccmB	572	868	18	886	0.020316	546	17	563	0.0301954	685	13	698	0.0186246	776	15	791	0.0189633
ccmB	583	869	1	870	0.00114943	543	2	545	0.00366972	681	1	682	0.00146628	759	3	762	0.00393701
ccmB	596	799	54	853	0.063306	499	31	530	0.0584906	625	37	662	0.0558912	678	54	732	0.0737705
ccmB	611	846	0	846	0	524	0	524	0	640	12	652	0.0184049	714	10	724	0.0138122
ccmC	103	6810	455	7265	0.062629	7041	231	7272	0.0317657	6230	138	6368	0.0216709	5617	180	5797	0.0310505
ccmC	227	6276	830	7106	0.116803	5936	405	6341	0.0638701	5727	436	6163	0.0707448	5755	417	6172	0.0675632
ccmC	446	6527	797	7324	0.10882	7132	227	7359	0.0308466	7405	171	7576	0.0225713	6934	245	7179	0.0341273
ccmFc	38	3494	108	3602	0.0299833	3251	147	3398	0.0432607	6152	135	6287	0.0214729	7756	82	7838	0.0104619
ccmFc	39	3572	6	3578	0.00167691	3373	12	3385	0.00354505	6180	27	6207	0.00434993	7623	2	7625	0.000262295
ccmFc	50	3634	108	3742	0.0288616	3466	122	3588	0.0340022	6302	118	6420	0.0183801	7690	83	7773	0.010678
ccmFc	52	3736	78	3814	0.020451	3610	56	3666	0.0152755	6485	115	6600	0.0174242	7851	38	7889	0.00481683
ccmFc	87	4744	27	4771	0.00565919	4595	23	4618	0.00498051	7703	51	7754	0.00657725	7838	6	7844	0.000764916
ccmFc	103	4329	1094	5423	0.201733	4502	765	5267	0.145244	6985	748	7733	0.0967283	7689	79	7768	0.0101699
ccmFc	119	5140	1253	6393	0.195996	5472	741	6213	0.119266	7254	608	7862	0.077334	7892	76	7968	0.00953815
ccmFc	122	2683	912	3595	0.253686	3200	517	3717	0.139091	2373	392	2765	0.141772	1313	46	1359	0.0338484
ccmFc	123	2914	468	3382	0.13838	3204	332	3536	0.0938914	2189	195	2384	0.0817953	796	36	832	0.0432692
ccmFc	146	3957	1970	5927	0.332377	4115	1338	5453	0.24537	3419	1943	5362	0.362365	3206	702	3908	0.179632
ccmFc	160	4475	2822	7297	0.386734	5391	1613	7004	0.230297	4527	2846	7373	0.386003	4910	1178	6088	0.193495
ccmFc	306	4213	1937	6150	0.314959	4776	1188	5964	0.199195	4308	1642	5950	0.275966	5023	525	5548	0.0946287
ccmFc	325	4966	1907	6873	0.277463	4736	1432	6168	0.232166	5452	1664	7116	0.233839	4599	790	5389	0.146595
ccmFc	397	4012	3407	7419	0.459226	4806	2661	7467	0.356368	4172	3490	7662	0.455495	5326	2368	7694	0.307772
ccmFc	543	5014	2300	7314	0.314465	5863	1618	7481	0.216281	5170	2459	7629	0.322323	6239	1191	7430	0.160296
ccmFc	799	1753	5059	6812	0.74266	2531	2619	5150	0.508544	2477	5318	7795	0.682232	2752	3018	5770	0.52305
ccmFc	866	3834	3640	7474	0.487022	5300	2304	7604	0.302998	4512	3151	7663	0.411197	5408	2283	7691	0.29684
ccmFc	906	5190	1954	7144	0.273516	6403	994	7397	0.134379	5345	1891	7236	0.261332	6164	1141	7305	0.156194
ccmFc	966	4856	2656	7512	0.353568	5738	1770	7508	0.235749	5179	2480	7659	0.323802	6073	1503	7576	0.19839
ccmFc	1124	1796	4064	5860	0.693515	2666	3195	5861	0.545129	3263	3961	7224	0.548311	2543	3241	5784	0.560339
ccmFc	1144	3062	2761	5823	0.474154	3676	1699	5375	0.316093	4195	3275	7470	0.43842	4637	1776	6413	0.276937
ccmFc	1145	3650	2229	5879	0.379146	4122	1204	5326	0.226061	5211	2361	7572	0.311807	5149	1291	6440	0.200466
ccmFc	1219	1834	830	2664	0.311562	2269	451	2720	0.165809	2585	979	3564	0.274691	3440	1027	4467	0.229908
ccmFc	1244	887	614	1501	0.409061	1293	321	1614	0.198885	1195	678	1873	0.361986	2215	315	2530	0.124506
ccmFc	1300	139	0	139	0	169	1	170	0.00588235	144	0	144	0	228	0	228	0
ccmFn	76	3434	4177	7611	0.548811	4004	3606	7610	0.47385	3625	4172	7797	0.535078	3841	3948	7789	0.506869
ccmFn	77	6239	1170	7409	0.157916	6579	798	7377	0.108174	6406	1165	7571	0.153877	6662	935	7597	0.123075
ccmFn	137	263	1434	1697	0.845021	536	1553	2089	0.743418	361	1918	2279	0.841597	338	1566	1904	0.822479
ccmFn	176	884	6649	7533	0.88265	1006	6539	7545	0.866667	637	7051	7688	0.917144	863	6853	7716	0.888154
ccmFn	181	4729	2782	7511	0.37039	2731	4820	7551	0.638326	3537	4081	7618	0.535705	2251	5461	7712	0.708117
ccmFn	190	980	6558	7538	0.869992	1816	5683	7499	0.757834	1091	6559	7650	0.857386	1591	6006	7597	0.790575
ccmFn	287	1478	3555	5033	0.706338	6533	105	6638	0.015818	1607	2482	4089	0.606994	6467	110	6577	0.016725
ccmFn	302	1412	4280	5692	0.751933	2945	3904	6849	0.57001	1548	5980	7528	0.794368	2458	3622	6080	0.595724
ccmFn	318	5551	1847	7398	0.249662	4663	2183	6846	0.318872	5892	1668	7560	0.220635	4930	2632	7562	0.348056
ccmFn	401	1086	6260	7346	0.852164	1353	5331	6684	0.797576	1613	5819	7432	0.782966	1233	6279	7512	0.835863
ccmFn	410	1340	6152	7492	0.821143	1465	5352	6817	0.785096	1495	6119	7614	0.803651	1307	6300	7607	0.828185
ccmFn	417	616	6831	7447	0.917282	773	6004	6777	0.885938	572	7030	7602	0.924757	675	6944	7619	0.911406
ccmFn	514	4741	2865	7606	0.376676	4070	2452	6522	0.375958	3934	3735	7669	0.487026	4630	3101	7731	0.401112
ccmFn	595	3266	2419	5685	0.425506	3191	1695	4886	0.34691	2865	2959	5824	0.50807	3319	2700	6019	0.448579
ccmFn	743	713	3068	3781	0.811426	1064	1373	2437	0.563398	654	1598	2252	0.709591	1020	2717	3737	0.727054
ccmFn	752	1601	2136	3737	0.571581	2089	2099	4188	0.501194	1970	3049	5019	0.607492	1950	2126	4076	0.52159
ccmFn	762	6105	460	6565	0.0700685	5892	396	6288	0.0629771	6740	622	7362	0.0844879	6973	475	7448	0.0637755
ccmFn	790	893	5783	6676	0.866237	1546	4823	6369	0.757262	1150	6251	7401	0.844616	1397	6147	7544	0.81482
ccmFn	812	1387	5322	6709	0.793263	1493	4911	6404	0.766864	1685	5770	7455	0.773977	1456	6103	7559	0.807382
ccmFn	824	1739	4826	6565	0.73511	1883	4371	6254	0.698913	2219	5093	7312	0.696526	1818	5624	7442	0.755711
ccmFn	839	1300	4939	6239	0.791633	1703	4283	5986	0.715503	1609	5343	6952	0.768556	1596	5505	7101	0.775243
ccmFn	988	1804	4722	6526	0.723567	1353	4850	6203	0.78188	1794	5377	7171	0.749826	1348	6064	7412	0.818133
ccmFn	1214	6370	550	6920	0.0794798	3616	2438	6054	0.402709	6851	895	7746	0.115544	4397	2347	6744	0.348013
ccmFn	1325	1455	5163	6618	0.780145	969	4778	5747	0.83139	1392	5835	7227	0.807389	926	6589	7515	0.87678
ccmFn	1342	1659	3919	5578	0.702582	1630	3107	4737	0.6559	1722	4249	5971	0.711606	1608	4863	6471	0.751507
ccmFn	1357	1630	2454	4084	0.600881	1059	2255	3314	0.680447	1554	3243	4797	0.676048	1190	3617	4807	0.752444
ccmFn	1375	2332	3687	6019	0.61256	1647	3851	5498	0.700437	2131	4967	7098	0.699775	1375	4650	6025	0.771784
ccmFn	1408	4259	2029	6288	0.322678	3011	3025	6036	0.50116	3527	3496	7023	0.497793	2404	3550	5954	0.596238
ccmFn	1419	6350	31	6381	0.00485817	6063	53	6116	0.00866579	7031	65	7096	0.00916009	6679	58	6737	0.00860917
ccmFn	1469	1871	4359	6230	0.699679	1599	4996	6595	0.757544	1704	5476	7180	0.762674	1254	5348	6602	0.810058
ccmFn	1474	6148	44	6192	0.00710594	6518	78	6596	0.0118253	7020	112	7132	0.0157039	6446	73	6519	0.011198
ccmFn	1489	4059	1268	5327	0.238033	4028	1700	5728	0.296788	3884	1380	5264	0.262158	3597	1848	5445	0.339394
ccmFn	1492	4878	161	5039	0.0319508	5475	94	5569	0.0168792	4885	201	5086	0.0395203	5095	63	5158	0.012214
ccmFn	1493	1507	3476	4983	0.697572	1761	3761	5522	0.681094	1851	3240	5091	0.636417	1385	3703	5088	0.727791
ccmFn	1505	1800	3332	5132	0.64926	2146	3258	5404	0.602887	1965	2951	4916	0.600285	1795	3974	5769	0.688854
ccmFn	1540	542	5399	5941	0.90877	707	5497	6204	0.886041	662	5452	6114	0.891724	547	6055	6602	0.917146
ccmFn	1553	1790	4094	5884	0.695785	1862	4320	6182	0.698803	1892	4243	6135	0.691606	1546	4976	6522	0.762956
ccmFn	1588	1622	4309	5931	0.726522	1666	4538	6204	0.731464	1738	4344	6082	0.714239	1429	5212	6641	0.784822
ccmFn	1709	6238	390	6628	0.0588413	6649	481	7130	0.0674614	6844	535	7379	0.072503	6891	693	7584	0.0913766
cob	286	49	6816	6865	0.992862	276	6370	6646	0.958471	60	7027	7087	0.991534	419	6493	6912	0.939381
cob	298	377	6915	7292	0.9483	422	6846	7268	0.941937	75	7345	7420	0.989892	653	6543	7196	0.909255
cob	325	40	6638	6678	0.99401	301	6292	6593	0.954346	72	6775	6847	0.989484	369	5778	6147	0.939971
cob	419	374	7141	7515	0.950233	410	7057	7467	0.945092	81	7586	7667	0.989435	519	6891	7410	0.92996
cob	564	1126	6516	7642	0.852656	2103	5577	7680	0.726172	425	7331	7756	0.945204	1975	5602	7577	0.739343
cob	568	337	7338	7675	0.956091	281	7357	7638	0.96321	37	7731	7768	0.995237	362	7167	7529	0.951919
cob	580	362	6968	7330	0.950614	515	6864	7379	0.930207	56	7485	7541	0.992574	721	6663	7384	0.902356
cob	680	343	7157	7500	0.954267	295	7172	7467	0.960493	68	7520	7588	0.991038	335	7149	7484	0.955238
cob	715	326	7242	7568	0.956924	161	7323	7484	0.978487	8	7633	7641	0.998953	301	7196	7497	0.959851
cob	725	302	6692	6994	0.95682	393	6545	6938	0.943355	51	7088	7139	0.992856	541	6365	6906	0.921662
cob	808	333	5922	6255	0.946763	151	5749	5900	0.974407	27	6294	6321	0.995729	315	7330	7645	0.958797
cob	853	356	7223	7579	0.953028	328	6799	7127	0.953978	35	7672	7707	0.995459	568	7027	7595	0.925214
cob	908	379	6897	7276	0.947911	467	6650	7117	0.934382	49	7339	7388	0.993368	812	6330	7142	0.886306
cob	982	372	7320	7692	0.951638	494	7226	7720	0.93601	50	7329	7379	0.993224	601	7211	7812	0.923067
cob	1098	1290	1680	2970	0.565657	1179	1341	2520	0.532143	1278	2010	3288	0.611314	327	319	646	0.493808
cob	1124	32	189	221	0.855204	14	369	383	0.963446	1	554	555	0.998198	27	474	501	0.946108
cox1	15	916	336	1252	0.268371	697	169	866	0.19515	423	185	608	0.304276	930	164	1094	0.149909
cox1	1402	223	6459	6682	0.966627	225	5908	6133	0.963313	257	6389	6646	0.96133	446	5468	5914	0.924586
cox1	1405	164	6421	6585	0.975095	229	5825	6054	0.962174	208	6285	6493	0.967966	511	5358	5869	0.912932
cox1	1433	138	5966	6104	0.977392	127	5290	5417	0.976555	199	5565	5764	0.965475	445	6381	6826	0.934808
cox1	1489	358	4620	4978	0.928084	220	6581	6801	0.967652	300	5075	5375	0.944186	572	6940	7512	0.923855
cox2	14	1169	6419	7588	0.845941	1554	6075	7629	0.796304	902	5868	6770	0.866765	2632	5042	7674	0.657024
cox2	30	7317	309	7626	0.0405193	7285	301	7586	0.0396784	7487	244	7731	0.0315612	7733	93	7826	0.0118835
cox2	31	5216	2425	7641	0.317367	5712	1979	7691	0.257314	4913	2821	7734	0.364753	7215	592	7807	0.0758294
cox2	77	1409	6151	7560	0.813624	757	6753	7510	0.899201	1486	6206	7692	0.806812	3685	3963	7648	0.518175
cox2	144	1160	3990	5150	0.774757	921	4228	5149	0.82113	900	4260	5160	0.825581	1524	4290	5814	0.737874
cox2	162	5206	2329	7535	0.309091	5616	1894	7510	0.252197	4498	2618	7116	0.367903	5147	2539	7686	0.330341
cox2	167	96	7363	7459	0.98713	53	7315	7368	0.992807	87	6508	6595	0.986808	156	7460	7616	0.979517
cox2	169	409	7275	7684	0.946773	288	7285	7573	0.96197	343	6492	6835	0.949817	168	7589	7757	0.978342
cox2	259	49	7551	7600	0.993553	25	7579	7604	0.996712	44	7627	7671	0.994264	120	7507	7627	0.984266
cox2	284	120	4252	4372	0.972553	108	4631	4739	0.97721	166	4917	5083	0.967342	224	2808	3032	0.926121
cox2	385	106	7639	7745	0.986314	139	7581	7720	0.981995	68	7752	7820	0.991304	190	7620	7810	0.975672
cox2	449	40	4855	4895	0.991828	31	4538	4569	0.993215	15	4843	4858	0.996912	35	4580	4615	0.992416
cox2	466	3000	4662	7662	0.608457	1795	5866	7661	0.765696	2092	5000	7092	0.70502	1581	6193	7774	0.79663
cox2	467	4015	3667	7682	0.47735	2783	4906	7689	0.638054	2884	4456	7340	0.607084	2369	5390	7759	0.694677
cox2	482	5153	2494	7647	0.326141	4094	3553	7647	0.464627	4508	3253	7761	0.419147	3622	4138	7760	0.533247
cox2	550	184	7527	7711	0.976138	151	7595	7746	0.980506	97	7682	7779	0.987531	315	7493	7808	0.959657
cox2	563	762	6920	7682	0.900807	487	7231	7718	0.936901	741	7068	7809	0.905109	680	7074	7754	0.912303
cox2	587	473	4026	4499	0.894866	922	4087	5009	0.815931	407	4751	5158	0.921093	1311	3074	4385	0.701026
cox2	620	769	1947	2716	0.716863	639	1979	2618	0.755921	301	1747	2048	0.853027	563	2677	3240	0.826235
cox2	638	1949	1586	3535	0.448656	2106	1368	3474	0.393782	1062	1620	2682	0.604027	2325	1829	4154	0.440299
cox2	704	375	4815	5190	0.927746	562	4460	5022	0.888092	253	3777	4030	0.937221	1379	5120	6499	0.787814
cox3	69	4685	3002	7687	0.390529	5091	2560	7651	0.334597	4882	2913	7795	0.373701	5906	1948	7854	0.248026
cox3	245	1078	6599	7677	0.859581	1917	5698	7615	0.74826	1629	6121	7750	0.789806	2802	4988	7790	0.640308
cox3	257	1534	5970	7504	0.795576	2745	4626	7371	0.627595	2199	5395	7594	0.710429	3649	3962	7611	0.520562
cox3	289	859	4427	5286	0.837495	1232	4019	5251	0.765378	1316	3878	5194	0.746631	1508	2956	4464	0.662186
cox3	311	1608	2695	4303	0.626307	1896	1737	3633	0.478117	2779	3959	6738	0.587563	3380	3742	7122	0.525414
cox3	314	1089	3288	4377	0.751199	1379	2184	3563	0.612967	2299	4647	6946	0.669018	2332	4797	7129	0.672885
cox3	413	1299	6116	7415	0.824815	1537	5882	7419	0.792829	1959	5556	7515	0.739321	1690	5819	7509	0.774937
cox3	422	1496	5523	7019	0.786864	2035	5255	7290	0.72085	2217	4657	6874	0.67748	2341	4479	6820	0.656745
cox3	527	1157	6502	7659	0.848936	1365	6384	7749	0.823848	1467	6323	7790	0.811682	1727	6048	7775	0.777878
cox3	566	2339	5033	7372	0.682718	2716	4851	7567	0.641073	2452	5004	7456	0.671137	3223	4265	7488	0.569578
cox3	754	2632	1357	3989	0.340186	3560	1294	4854	0.266584	2406	2220	4626	0.479896	690	2239	2929	0.764425
cox3	764	2753	959	3712	0.258351	3941	706	4647	0.151926	2654	1526	4180	0.365072	719	1550	2269	0.68312
mat-r	17	7795	17	7812	0.00217614	7693	99	7792	0.0127053	7688	182	7870	0.0231258	7822	43	7865	0.00546726
mat-r	86	7412	152	7564	0.0200952	7537	8	7545	0.0010603	7307	282	7589	0.037159	7643	34	7677	0.00442881
mat-r	92	7657	88	7745	0.0113622	7334	379	7713	0.0491378	7539	263	7802	0.0337093	7647	158	7805	0.0202434
mat-r	295	4937	988	5925	0.166751	3171	1090	4261	0.255808	4475	892	5367	0.166201	4500	959	5459	0.175673
mat-r	296	3703	2374	6077	0.390653	1761	2328	4089	0.569332	3624	1796	5420	0.331365	3089	2552	5641	0.452402
mat-r	1124	1094	5223	6317	0.826817	577	6914	7491	0.922974	283	7503	7786	0.963653	1162	6363	7525	0.845581
mat-r	1730	3370	3230	6600	0.489394	1399	6315	7714	0.818641	4332	3475	7807	0.445113	3098	4674	7772	0.60139
mat-r	1751	2718	3654	6372	0.573446	1187	6218	7405	0.839703	2030	5684	7714	0.736842	1836	5786	7622	0.759118
mat-r	1785	6590	845	7435	0.113652	5489	1904	7393	0.257541	7078	542	7620	0.0711286	5302	2039	7341	0.277755
mat-r	1877	2816	4791	7607	0.629815	7036	139	7175	0.0193728	1112	4872	5984	0.814171	7040	797	7837	0.101697
mat-r	1885	1636	6110	7746	0.788794	771	6484	7255	0.893728	1111	5155	6266	0.822694	1475	6343	7818	0.811333
mat-r	1895	1374	6010	7384	0.813922	1090	6342	7432	0.853337	939	5487	6426	0.853875	1727	5699	7426	0.767439
mat-r	1905	2305	5370	7675	0.699674	1170	6502	7672	0.847497	2856	4278	7134	0.599664	4308	3531	7839	0.45044
mttB	127	4984	99	5083	0.0194767	4767	120	4887	0.0245549	4917	147	5064	0.0290284	4194	161	4355	0.036969
mttB	205	6429	989	7418	0.133324	6331	1094	7425	0.14734	6384	1219	7603	0.160331	6461	1091	7552	0.144465
mttB	215	5615	1851	7466	0.247924	5631	1882	7513	0.250499	5948	1758	7706	0.228134	5370	2217	7587	0.29221
mttB	373	4911	2461	7372	0.333831	4937	2651	7588	0.349367	4436	3331	7767	0.428866	4755	2947	7702	0.382628
mttB	532	2221	4851	7072	0.685945	2901	4350	7251	0.599917	3224	4389	7613	0.576514	2616	5143	7759	0.662843
nad1	2	16	15	31	0.483871	19	8	27	0.296296	14	2	16	0.125	26	21	47	0.446809
nad1	138	5512	2154	7666	0.280981	4941	2739	7680	0.356641	5916	1852	7768	0.238414	5720	2064	7784	0.265159
nad1	215	29	6957	6986	0.995849	37	6771	6808	0.994565	12	7140	7152	0.998322	6	7680	7686	0.999219
nad1	307	46	7295	7341	0.993734	4	7292	7296	0.999452	85	7411	7496	0.988661	19	6902	6921	0.997255
nad1	308	20	7241	7261	0.997246	15	7236	7251	0.997931	9	7414	7423	0.998788	9	6809	6818	0.99868
nad1	490	19	5023	5042	0.996232	12	4832	4844	0.997523	12	5822	5834	0.997943	8	2792	2800	0.997143
nad1	492	17	4741	4758	0.996427	18	4582	4600	0.996087	47	5660	5707	0.991764	16	2704	2720	0.994118
nad1	500	17	4900	4917	0.996543	7	4693	4700	0.998511	17	5905	5922	0.997129	17	2063	2080	0.991827
nad1	536	93	538	631	0.852615	42	253	295	0.857627	153	2388	2541	0.939787	269	499	768	0.64974
nad1	537	619	18	637	0.0282575	301	14	315	0.0444444	1658	930	2588	0.359351	800	6	806	0.00744417
nad1	555	238	194	432	0.449074	231	138	369	0.373984	103	301	404	0.74505	547	444	991	0.448032
nad1	571	100	1601	1701	0.941211	65	1544	1609	0.959602	164	1189	1353	0.878788	251	2862	3113	0.91937
nad1	577	36	1865	1901	0.981063	21	1743	1764	0.988095	10	1413	1423	0.992973	45	3210	3255	0.986175
nad1	580	65	1636	1701	0.961787	67	1530	1597	0.958046	15	1284	1299	0.988453	110	2916	3026	0.963648
nad1	608	45	7368	7413	0.99393	33	7501	7534	0.99562	24	7630	7654	0.996864	29	7670	7699	0.996233
nad1	635	16	7564	7580	0.997889	6	7601	7607	0.999211	6	7724	7730	0.999224	4	7702	7706	0.999481
nad1	674	14	6933	6947	0.997985	26	6887	6913	0.996239	15	7206	7221	0.997923	30	7152	7182	0.995823
nad1	679	6867	3	6870	0.000436681	6850	15	6865	0.002185	7135	10	7145	0.00139958	7228	3	7231	0.00041488
nad1	734	25	4233	4258	0.994129	11	4578	4589	0.997603	10	4960	4970	0.997988	43	6624	6667	0.99355
nad1	743	20	5016	5036	0.996029	21	5098	5119	0.995898	9	3941	3950	0.997722	17	7757	7774	0.997813
nad1	755	1087	5781	6868	0.84173	431	6536	6967	0.938137	887	4556	5443	0.837038	784	7059	7843	0.900038
nad1	779	897	6860	7757	0.884363	273	7510	7783	0.964924	537	6796	7333	0.926769	737	7108	7845	0.906055
nad1	823	1852	5153	7005	0.735617	895	6395	7290	0.877229	868	6548	7416	0.882956	1650	5452	7102	0.767671
nad1	835	5701	700	6401	0.109358	4647	1704	6351	0.268304	5114	1647	6761	0.243603	5632	672	6304	0.106599
nad1	898	2	1063	1065	0.998122	4	912	916	0.995633	3	2497	2500	0.9988	0	675	675	1
nad1	928	2	244	246	0.99187	0	205	205	1	11	334	345	0.968116	3	598	601	0.995008
nad1	937	0	255	255	1	1	198	199	0.994975	0	154	154	1	2	635	637	0.99686
nad1	953	1	231	232	0.99569	2	183	185	0.989189	2	136	138	0.985507	3	519	522	0.994253
nad2	26	3	1641	1644	0.998175	12	1272	1284	0.990654	1	1272	1273	0.999214	14	1170	1184	0.988176
nad2	303	6904	612	7516	0.0814263	6923	586	7509	0.0780397	6330	1309	7639	0.171358	6268	1378	7646	0.180225
nad2	308	1	7075	7076	0.999859	2	7213	7215	0.999723	1	7337	7338	0.999864	5	7393	7398	0.999324
nad2	356	1017	4741	5758	0.823376	1380	4430	5810	0.762478	800	5257	6057	0.867921	549	5378	5927	0.907373
nad2	361	6	7375	7381	0.999187	24	6954	6978	0.996561	8	7242	7250	0.998897	14	6888	6902	0.997972
nad2	367	3	7109	7112	0.999578	23	7207	7230	0.996819	7	7271	7278	0.999038	104	6984	7088	0.985327
nad2	388	3	7790	7793	0.999615	8	7805	7813	0.998976	8	7426	7434	0.998924	14	7308	7322	0.998088
nad2	394	3	7469	7472	0.999599	5	7512	7517	0.999335	7	7620	7627	0.999082	8	7611	7619	0.99895
nad2	453	7225	113	7338	0.0153993	7325	51	7376	0.00691432	7560	6	7566	0.000793021	7438	181	7619	0.0237564
nad2	497	0	6704	6704	1	1	6733	6734	0.999851	4	6829	6833	0.999415	0	6913	6913	1
nad2	523	9	6679	6688	0.998654	92	6666	6758	0.986387	3	6763	6766	0.999557	14	6798	6812	0.997945
nad2	621	2	7060	7062	0.999717	8	7119	7127	0.998878	4	7265	7269	0.99945	7	7256	7263	0.999036
nad2	677	16	6898	6914	0.997686	17	6853	6870	0.997525	15	6981	6996	0.997856	25	7012	7037	0.996447
nad2	788	1	7038	7039	0.999858	8	7080	7088	0.998871	7	7209	7216	0.99903	2	7162	7164	0.999721
nad2	800	7	6819	6826	0.998975	264	6637	6901	0.961745	12	7100	7112	0.998313	7	7075	7082	0.999012
nad2	809	2	5673	5675	0.999648	1	6085	6086	0.999836	4	6180	6184	0.999353	2	6398	6400	0.999687
nad2	920	13	7020	7033	0.998152	12	7160	7172	0.998327	12	7279	7291	0.998354	12	7275	7287	0.998353
nad2	928	4	7201	7205	0.999445	5	7222	7227	0.999308	10	7295	7305	0.998631	1	7318	7319	0.999863
nad2	958	2	5290	5292	0.999622	7	5390	5397	0.998703	9	5745	5754	0.998436	7	5800	5807	0.998795
nad2	962	210	5102	5312	0.960467	774	4829	5603	0.86186	7	5756	5763	0.998785	330	5565	5895	0.94402
nad2	1028	106	7239	7345	0.985568	119	7196	7315	0.983732	674	6758	7432	0.909311	181	7249	7430	0.975639
nad2	1058	20	7181	7201	0.997223	10	7317	7327	0.998635	6	7396	7402	0.999189	4	7401	7405	0.99946
nad2	1246	6	5401	5407	0.99889	5	5466	5471	0.999086	17	5602	5619	0.996975	8	5784	5792	0.998619
nad2	1247	4	5464	5468	0.999268	0	5593	5593	1	3	5683	5686	0.999472	5	5839	5844	0.999144
nad2	1276	4	5015	5019	0.999203	3	4990	4993	0.999399	2	5136	5138	0.999611	0	5306	5306	1
nad2	1298	186	4933	5119	0.963665	94	4452	4546	0.979322	309	3738	4047	0.923647	800	4242	5042	0.841333
nad2	1400	43	885	928	0.953664	89	738	827	0.892382	15	706	721	0.979196	998	856	1854	0.461704
nad2	1403	38	850	888	0.957207	74	713	787	0.905972	17	676	693	0.975469	880	874	1754	0.49829
nad2	1408	36	882	918	0.960784	35	775	810	0.95679	8	712	720	0.988889	731	931	1662	0.560168
nad2	1409	35	885	920	0.961957	73	748	821	0.911084	8	714	722	0.98892	791	813	1604	0.506858
nad2	1416	29	849	878	0.96697	82	693	775	0.894194	12	680	692	0.982659	719	743	1462	0.508208
nad2	1457	0	50	50	1	1	53	54	0.981481	1	41	42	0.97619	109	68	177	0.384181
nad3	5	243	1	244	0.00409836	515	2	517	0.00386847	322	4	326	0.0122699	563	5	568	0.00880282
nad3	39	1005	141	1146	0.123037	1688	95	1783	0.053281	1140	102	1242	0.0821256	2330	202	2532	0.0797788
nad3	44	1038	212	1250	0.1696	1637	328	1965	0.166921	1123	244	1367	0.178493	2174	655	2829	0.231531
nad3	61	1657	352	2009	0.175212	2786	494	3280	0.15061	1830	375	2205	0.170068	3931	1026	4957	0.20698
nad3	62	1779	295	2074	0.142237	3129	258	3387	0.0761736	1971	300	2271	0.1321	4646	508	5154	0.0985642
nad3	80	2406	524	2930	0.17884	3757	1190	4947	0.24055	2388	805	3193	0.252114	5206	2311	7517	0.307436
nad3	137	1854	3533	5387	0.655838	3975	3742	7717	0.484903	2485	3471	5956	0.582774	3849	3941	7790	0.505905
nad3	138	5239	187	5426	0.0344637	7325	318	7643	0.0416067	5811	203	6014	0.0337546	7496	236	7732	0.0305225
nad3	146	3611	2084	5695	0.365935	6444	1267	7711	0.164311	4206	2139	6345	0.337116	6279	1487	7766	0.191476
nad3	185	2226	3655	5881	0.621493	3147	4068	7215	0.563825	2847	3821	6668	0.573035	3208	3983	7191	0.553887
nad3	190	3759	2144	5903	0.363205	6057	1107	7164	0.154523	4564	2056	6620	0.310574	5991	1224	7215	0.169647
nad3	208	4239	872	5111	0.170612	5446	679	6125	0.110857	4973	853	5826	0.146413	4667	730	5397	0.13526
nad3	209	3474	1803	5277	0.341671	4543	1714	6257	0.273933	4305	1695	6000	0.2825	3830	1656	5486	0.301859
nad3	215	4795	436	5231	0.0833493	5569	395	5964	0.0662307	5407	465	5872	0.0791894	4708	436	5144	0.0847589
nad3	230	4435	288	4723	0.0609782	4573	226	4799	0.0470931	4940	299	5239	0.057072	3407	257	3664	0.0701419
nad3	247	3178	608	3786	0.160592	2674	224	2898	0.0772947	3626	720	4346	0.16567	3287	393	3680	0.106793
nad3	251	3565	90	3655	0.0246238	2491	72	2563	0.0280921	3975	121	4096	0.029541	3518	197	3715	0.0530283
nad3	275	2348	282	2630	0.107224	2156	140	2296	0.0609756	2597	304	2901	0.104791	3205	267	3472	0.0769009
nad3	317	792	280	1072	0.261194	1135	458	1593	0.287508	844	302	1146	0.263525	1632	952	2584	0.368421
nad3	344	287	98	385	0.254545	485	138	623	0.221509	337	83	420	0.197619	670	314	984	0.319106
nad3	349	250	78	328	0.237805	447	89	536	0.166045	295	72	367	0.196185	663	198	861	0.229965
nad4	44	0	363	363	1	0	203	203	1	0	530	530	1	11	219	230	0.952174
nad4	74	2	365	367	0.99455	1	243	244	0.995902	1	525	526	0.998099	289	203	492	0.412602
nad4	77	4	372	376	0.989362	430	137	567	0.241623	0	530	530	1	196	354	550	0.643636
nad4	84	347	134	481	0.278586	1596	0	1596	0	1974	3	1977	0.00151745	793	31	824	0.0376214
nad4	107	4	1964	1968	0.997967	3	3476	3479	0.999138	4	5022	5026	0.999204	589	853	1442	0.59154
nad4	154	35	4941	4976	0.992966	23	5122	5145	0.99553	13	5260	5273	0.997535	27	4466	4493	0.993991
nad4	156	2708	2185	4893	0.446556	3915	1166	5081	0.229482	4929	245	5174	0.0473521	1850	2610	4460	0.585202
nad4	158	38	4777	4815	0.992108	29	4890	4919	0.994104	19	5024	5043	0.996232	38	4371	4409	0.991381
nad4	164	150	4727	4877	0.969243	72	4820	4892	0.985282	29	4922	4951	0.994143	652	3825	4477	0.854367
nad4	166	118	4719	4837	0.975605	36	4935	4971	0.992758	14	5063	5077	0.997242	621	3908	4529	0.862884
nad4	197	42	4884	4926	0.991474	36	4930	4966	0.992751	18	5329	5347	0.996634	50	4326	4376	0.988574
nad4	317	86	3227	3313	0.974042	165	3111	3276	0.949634	86	3404	3490	0.975358	133	3235	3368	0.960511
nad4	362	55	3405	3460	0.984104	112	3418	3530	0.968272	63	3593	3656	0.982768	113	3634	3747	0.969843
nad4	376	76	3429	3505	0.978317	185	3303	3488	0.946961	114	3419	3533	0.967733	158	3819	3977	0.960272
nad4	401	92	3487	3579	0.974294	161	4376	4537	0.964514	134	4646	4780	0.971967	134	4186	4320	0.968981
nad4	416	206	3453	3659	0.9437	331	4115	4446	0.925551	280	5512	5792	0.951657	326	3586	3912	0.916667
nad4	433	1361	5977	7338	0.814527	426	6457	6883	0.938108	426	6853	7279	0.941475	622	3438	4060	0.846798
nad4	437	28	7449	7477	0.996255	38	6955	6993	0.994566	45	7339	7384	0.993906	21	4122	4143	0.994931
nad4	449	33	7371	7404	0.995543	47	6921	6968	0.993255	72	7267	7339	0.990189	35	5740	5775	0.993939
nad4	819	954	2498	3452	0.723638	1020	2572	3592	0.716036	2186	2038	4224	0.482481	745	3480	4225	0.823669
nad4	977	6	7790	7796	0.99923	320	7087	7407	0.956798	25	7451	7476	0.996656	33	7589	7622	0.99567
nad4	1373	1	665	666	0.998498	4	1878	1882	0.997875	1	1897	1898	0.999473	0	1647	1647	1
nad4	1405	0	610	610	1	0	1653	1653	1	0	1865	1865	1	2	1202	1204	0.998339
nad4	1417	1	608	609	0.998358	4	1606	1610	0.997516	0	1846	1846	1	8	1142	1150	0.993043
nad4	1432	338	153	491	0.311609	751	145	896	0.16183	1076	136	1212	0.112211	586	35	621	0.0563607
nad4	1433	215	306	521	0.587332	761	170	931	0.182599	1080	157	1237	0.12692	283	314	597	0.525963
nad4	1452	130	1	131	0.00763359	36	0	36	0	16	0	16	0	173	0	173	0
nad4L	41	7126	414	7540	0.0549072	6444	1086	7530	0.144223	7029	737	7766	0.0949008	6490	1201	7691	0.156157
nad4L	110	7224	349	7573	0.0460848	7280	256	7536	0.0339703	7181	572	7753	0.0737779	7319	363	7682	0.0472533
nad4L	179	1488	619	2107	0.293783	1197	562	1759	0.3195	1035	542	1577	0.343691	2171	929	3100	0.299677
nad5	1183	6878	572	7450	0.0767785	6713	742	7455	0.0995305	5678	250	5928	0.0421727	6421	461	6882	0.0669863
nad5	1490	16	7532	7548	0.99788	68	7513	7581	0.99103	13	5876	5889	0.997792	26	6834	6860	0.99621
nad5	1494	5292	2314	7606	0.304233	4872	2737	7609	0.359706	3802	2195	5997	0.366016	4490	2443	6933	0.352373
nad5	1550	0	7090	7090	1	3	7010	7013	0.999572	5	6861	6866	0.999272	4	6417	6421	0.999377
nad5	1567	5557	1365	6922	0.197197	5383	1562	6945	0.22491	5295	1720	7015	0.245189	5243	1254	6497	0.193012
nad5	1580	5	6141	6146	0.999186	2	6145	6147	0.999675	8	6560	6568	0.998782	6	5980	5986	0.998998
nad5	1589	6	6571	6577	0.999088	18	6518	6536	0.997246	17	6942	6959	0.997557	11	6067	6078	0.99819
nad5	1665	1467	5641	7108	0.793613	973	6111	7084	0.862648	1056	6125	7181	0.852945	826	5858	6684	0.876421
nad5	1859	51	5193	5244	0.990275	2	5017	5019	0.999602	21	5322	5343	0.99607	14	4234	4248	0.996704
nad5	1895	1	1743	1744	0.999427	3	1611	1614	0.998141	1	2351	2352	0.999575	0	1055	1055	1
nad5	1900	4	1581	1585	0.997476	3	1493	1496	0.997995	7	2099	2106	0.996676	0	990	990	1
nad5	1901	1066	581	1647	0.352763	759	798	1557	0.512524	1474	667	2141	0.311537	646	366	1012	0.36166
nad5	1916	0	1584	1584	1	8	1464	1472	0.994565	1	1512	1513	0.999339	0	957	957	1
nad5	1918	2	1668	1670	0.998802	1	1520	1521	0.999343	1	1578	1579	0.999367	0	1013	1013	1
nad5	2005	153	5	158	0.0316456	136	0	136	0	155	6	161	0.0372671	140	1	141	0.0070922
nad6	25	99	656	755	0.868874	462	946	1408	0.671875	131	637	768	0.829427	1049	910	1959	0.464523
nad6	26	125	582	707	0.823197	210	1113	1323	0.84127	155	568	723	0.785615	454	1376	1830	0.751913
nad6	88	361	2720	3081	0.88283	1240	5637	6877	0.819689	489	2521	3010	0.837542	1560	6209	7769	0.799202
nad6	89	407	2690	3097	0.868582	1608	5338	6946	0.7685	561	2457	3018	0.814115	1713	6039	7752	0.779025
nad6	138	4206	3414	7620	0.448031	5820	1832	7652	0.239415	3943	3726	7669	0.485852	5996	1699	7695	0.220793
nad6	146	1495	6158	7653	0.804652	3889	3734	7623	0.489833	1838	5936	7774	0.763571	3459	4191	7650	0.547843
nad6	159	5018	2512	7530	0.333599	6899	561	7460	0.0752011	5150	2509	7659	0.327588	6974	487	7461	0.0652728
nad6	161	978	6225	7203	0.864223	1775	5351	7126	0.750912	1033	6303	7336	0.859188	2750	4459	7209	0.618532
nad6	169	535	6981	7516	0.928819	679	6797	7476	0.909176	592	7023	7615	0.922259	1162	6314	7476	0.844569
nad6	191	776	6675	7451	0.895853	1256	5905	7161	0.824606	775	6805	7580	0.897757	1152	5919	7071	0.837081
nad6	196	7427	96	7523	0.0127609	7224	238	7462	0.0318949	7569	110	7679	0.0143248	7270	246	7516	0.0327302
nad6	446	302	7350	7652	0.960533	731	6759	7490	0.902403	313	7372	7685	0.959271	1052	6455	7507	0.859864
nad6	569	74	3117	3191	0.97681	252	6127	6379	0.960495	96	2965	3061	0.968638	427	7082	7509	0.943135
nad7	38	39	657	696	0.943966	71	502	573	0.876091	27	593	620	0.956452	137	990	1127	0.878438
nad7	44	1	710	711	0.998594	3	575	578	0.99481	0	631	631	1	25	1108	1133	0.977935
nad7	45	1	711	712	0.998596	0	582	582	1	0	628	628	1	24	1122	1146	0.979058
nad7	77	3	7369	7372	0.999593	3	7272	7275	0.999588	4	7321	7325	0.999454	1	5213	5214	0.999808
nad7	83	6	6771	6777	0.999115	1	6971	6972	0.999857	2	7026	7028	0.999715	0	4815	4815	1
nad7	99	3639	3705	7344	0.504493	2833	4907	7740	0.633979	3661	4165	7826	0.5322	3013	2181	5194	0.419908
nad7	137	7	7262	7269	0.999037	15	7674	7689	0.998049	28	7790	7818	0.996419	10	5225	5235	0.99809
nad7	209	6	3541	3547	0.998308	1	4004	4005	0.99975	13	4401	4414	0.997055	4	1947	1951	0.99795
nad7	224	5	1526	1531	0.996734	1	1635	1636	0.999389	2	1968	1970	0.998985	1	1909	1910	0.999476
nad7	244	2	2767	2769	0.999278	2	2461	2463	0.999188	4	2971	2975	0.998655	2	3180	3182	0.999371
nad7	251	1	3028	3029	0.99967	0	2652	2652	1	2	3224	3226	0.99938	1	3476	3477	0.999712
nad7	255	3858	280	4138	0.0676655	3309	260	3569	0.0728495	4049	294	4343	0.0676951	3235	504	3739	0.134795
nad7	315	4	6195	6199	0.999355	4	6879	6883	0.999419	3	7490	7493	0.9996	5	3424	3429	0.998542
nad7	335	13	5935	5948	0.997814	40	6570	6610	0.993949	15	7116	7131	0.997897	32	3400	3432	0.990676
nad7	344	2	6012	6014	0.999667	8	6716	6724	0.99881	4	7088	7092	0.999436	3	3302	3305	0.999092
nad7	353	5	6528	6533	0.999235	34	7130	7164	0.995254	3	7766	7769	0.999614	14	3855	3869	0.996381
nad7	383	0	5774	5774	1	1	6528	6529	0.999847	3	7017	7020	0.999573	2	3080	3082	0.999351
nad7	445	2209	4247	6456	0.657838	383	6765	7148	0.946419	1369	6334	7703	0.822277	218	3603	3821	0.942947
nad7	533	20	5725	5745	0.996519	52	6384	6436	0.99192	18	6903	6921	0.997399	15	2986	3001	0.995002
nad7	578	0	6548	6548	1	5	7108	7113	0.999297	0	7708	7708	1	2	3891	3893	0.999486
nad7	679	16	5343	5359	0.997014	36	6173	6209	0.994202	20	6584	6604	0.996972	11	2702	2713	0.995945
nad7	698	9	5914	5923	0.99848	18	6594	6612	0.997278	17	7085	7102	0.997606	14	3383	3397	0.995879
nad7	724	5	5903	5908	0.999154	3	7036	7039	0.999574	11	7701	7712	0.998574	18	3795	3813	0.995279
nad7	734	233	5727	5960	0.960906	210	6823	7033	0.970141	112	7546	7658	0.985375	102	3709	3811	0.973235
nad7	739	46	5808	5854	0.992142	67	6842	6909	0.990303	13	7493	7506	0.998268	47	3704	3751	0.98747
nad7	769	12	5825	5837	0.997944	10	6954	6964	0.998564	7	7545	7552	0.999073	17	6088	6105	0.997215
nad7	836	0	5986	5986	1	5	7109	7114	0.999297	6	7640	7646	0.999215	4	6371	6375	0.999373
nad7	926	32	5898	5930	0.994604	22	6964	6986	0.996851	21	7476	7497	0.997199	18	6207	6225	0.997108
nad7	973	25	6213	6238	0.995992	29	6860	6889	0.99579	14	7498	7512	0.998136	20	6175	6195	0.996772
nad7	1088	67	5312	5379	0.987544	90	4466	4556	0.980246	14	4338	4352	0.996783	111	4841	4952	0.977585
nad7	1103	50	4232	4282	0.988323	35	3829	3864	0.990942	18	3475	3493	0.994847	51	4042	4093	0.98754
nad7	1124	32	4138	4170	0.992326	13	3700	3713	0.996499	12	3333	3345	0.996413	10	3411	3421	0.997077
nad9	14	216	101	317	0.318612	265	80	345	0.231884	147	59	206	0.286408	172	61	233	0.261803
nad9	92	2098	1367	3465	0.394517	2291	1173	3464	0.338626	1281	634	1915	0.33107	1529	806	2335	0.345182
nad9	111	4722	576	5298	0.10872	4796	415	5211	0.0796392	2539	245	2784	0.0880029	3069	278	3347	0.0830595
nad9	113	3470	1840	5310	0.346516	3684	1560	5244	0.297483	1924	873	2797	0.31212	2308	1074	3382	0.317564
nad9	167	1998	5689	7687	0.740081	2878	4813	7691	0.625796	1699	3444	5143	0.669648	1901	3845	5746	0.669161
nad9	190	5180	2442	7622	0.320388	5379	2248	7627	0.294742	4023	1666	5689	0.292846	4381	1780	6161	0.288914
nad9	223	3696	3767	7463	0.504757	4580	2885	7465	0.38647	3517	2701	6218	0.434384	3527	2806	6333	0.443076
nad9	298	3888	3603	7491	0.480977	4857	2681	7538	0.355665	3501	2186	5687	0.384385	3202	1985	5187	0.382687
nad9	311	2767	4780	7547	0.633364	4131	3446	7577	0.454797	2959	2703	5662	0.477393	2684	2514	5198	0.483648
nad9	328	3861	3231	7092	0.455584	4912	2416	7328	0.329694	3398	1930	5328	0.362237	3111	1897	5008	0.378794
nad9	356	4285	2752	7037	0.391076	5350	1806	7156	0.252376	3447	1559	5006	0.311426	3328	1638	4966	0.329843
nad9	368	3278	3517	6795	0.517586	4398	2500	6898	0.362424	2884	1904	4788	0.397661	2780	2062	4842	0.425857
nad9	398	2925	3167	6092	0.519862	4265	2038	6303	0.323338	2450	1788	4238	0.421897	2627	2142	4769	0.449151
rpl16	48	242	7376	7618	0.968233	366	7305	7671	0.952288	321	7381	7702	0.958323	774	6953	7727	0.899832
rpl16	79	1843	5663	7506	0.754463	935	6541	7476	0.874933	1145	6441	7586	0.849064	494	7158	7652	0.935442
rpl16	93	103	7730	7833	0.986851	89	7705	7794	0.988581	121	7735	7856	0.984598	163	7716	7879	0.979312
rpl16	184	5724	1209	6933	0.174383	6591	739	7330	0.100819	5991	1012	7003	0.144509	6017	1013	7030	0.144097
rpl16	225	390	7027	7417	0.947418	469	6196	6665	0.929632	455	7216	7671	0.940686	676	6999	7675	0.911922
rpl16	227	692	6777	7469	0.90735	579	6185	6764	0.9144	692	6975	7667	0.909743	965	6765	7730	0.875162
rpl16	228	3030	4506	7536	0.59793	3404	4009	7413	0.540807	3865	3867	7732	0.500129	4948	2808	7756	0.362042
rpl16	287	1579	6012	7591	0.791991	1368	6256	7624	0.820567	1723	6087	7810	0.779385	1619	6187	7806	0.792595
rpl16	355	468	2993	3461	0.864779	372	4128	4500	0.917333	413	2668	3081	0.865953	521	4066	4587	0.886418
rpl16	444	4781	2944	7725	0.3811	3550	2667	6217	0.428985	4789	3002	7791	0.385316	3732	4038	7770	0.519691
rpl16	458	2817	4638	7455	0.622133	2429	3601	6030	0.597181	3154	4479	7633	0.586794	1521	6117	7638	0.800864
rpl16	524	2453	690	3143	0.219535	2045	634	2679	0.236655	2763	788	3551	0.221909	189	463	652	0.710123
rpl16	530	876	2173	3049	0.712693	700	1914	2614	0.732211	765	2702	3467	0.779348	49	406	455	0.892308
rps12-ct	418	240	7288	7528	0.968119	1557	6027	7584	0.794699	375	7270	7645	0.950948	3331	4386	7717	0.568356
rps12	71	3133	2915	6048	0.481978	4230	3516	7746	0.453912	3977	3819	7796	0.489867	5223	2615	7838	0.333631
rps12	196	2808	4456	7264	0.613436	3845	3316	7161	0.463064	3262	3939	7201	0.547007	4000	3073	7073	0.434469
rps12	221	2945	3616	6561	0.551135	3333	3523	6856	0.513856	2784	3379	6163	0.548272	3926	3873	7799	0.496602
rps12	269	3455	4148	7603	0.545574	3996	3648	7644	0.477237	3333	4453	7786	0.571924	3975	3834	7809	0.490972
rps12	284	2570	4864	7434	0.654291	3414	4016	7430	0.540511	2637	4885	7522	0.649428	3837	3563	7400	0.481486
rps12	289	5073	2135	7208	0.296199	5077	2149	7226	0.297398	5179	2091	7270	0.28762	4861	2240	7101	0.315449
rps13	5	406	54	460	0.117391	245	48	293	0.163823	339	64	403	0.158809	681	82	763	0.107471
rps13	26	651	2658	3309	0.803264	297	2346	2643	0.887628	495	2543	3038	0.837064	1066	3969	5035	0.788282
rps13	56	2677	4816	7493	0.642733	6305	226	6531	0.0346042	2922	4679	7601	0.615577	7103	521	7624	0.0683368
rps13	100	2036	5604	7640	0.733508	1324	6344	7668	0.827334	1892	5899	7791	0.757156	1952	5865	7817	0.750288
rps13	256	1794	5626	7420	0.758221	1368	5427	6795	0.798675	1718	5845	7563	0.772841	1991	5495	7486	0.734037
rps13	287	3233	4249	7482	0.567896	2781	4026	6807	0.59145	3127	4476	7603	0.588715	3485	3873	7358	0.526366
rps1	107	2939	4736	7675	0.617068	2309	4352	6661	0.653355	2234	3649	5883	0.620262	3108	4754	7862	0.604681
rps1	377	1461	3761	5222	0.720222	1480	4281	5761	0.7431	1721	4614	6335	0.728335	1347	5210	6557	0.794571
rps1	505	238	230	468	0.491453	179	189	368	0.513587	329	309	638	0.484326	475	437	912	0.479167
rps2A	200	1957	1434	3391	0.422884	2552	2219	4771	0.465102	2588	2180	4768	0.457215	2364	2594	4958	0.523195
rps2A	449	2548	3944	6492	0.607517	2895	3302	6197	0.532838	2404	3489	5893	0.592058	1767	5067	6834	0.74144
rps2A	514	6280	1020	7300	0.139726	6427	1256	7683	0.163478	6108	1658	7766	0.213495	4242	3404	7646	0.4452
rps2A	541	3909	3644	7553	0.482457	3516	4124	7640	0.539791	3477	4218	7695	0.548148	2162	5478	7640	0.717016
rps2A	548	2865	4724	7589	0.62248	1998	5678	7676	0.739708	2659	5080	7739	0.656416	2197	5454	7651	0.712848
rps2B	15	647	36	683	0.0527086	778	31	809	0.0383189	706	18	724	0.0248619	919	24	943	0.0254507
rps2B	206	477	1717	2194	0.782589	586	1190	1776	0.670045	399	1600	1999	0.8004	582	1261	1843	0.684211
rps2B	455	442	7022	7464	0.940782	487	7090	7577	0.935727	421	7218	7639	0.944888	536	7103	7639	0.929834
rps2B	510	5311	1798	7109	0.252919	5524	1647	7171	0.229675	5184	2048	7232	0.283186	5904	1346	7250	0.185655
rps2B	526	7294	115	7409	0.0155217	7212	308	7520	0.0409574	7381	214	7595	0.0281764	7272	324	7596	0.042654
rps2B	550	580	6299	6879	0.915685	382	6389	6771	0.943583	794	6124	6918	0.885227	533	6200	6733	0.920838
rps2B	557	402	6694	7096	0.943348	228	6598	6826	0.966598	196	6887	7083	0.972328	574	6696	7270	0.921045
rps3	64	17	1663	1680	0.989881	29	1869	1898	0.984721	135	1599	1734	0.922145	80	3011	3091	0.974118
rps3	69	389	1432	1821	0.786381	777	1331	2108	0.631404	502	1382	1884	0.733546	1660	1896	3556	0.533183
rps3	92	1	3611	3612	0.999723	12	4300	4312	0.997217	3	3631	3634	0.999174	37	6876	6913	0.994648
rps3	314	3396	4114	7510	0.547803	3915	3625	7540	0.480769	3155	4494	7649	0.587528	5130	2544	7674	0.331509
rps3	497	5271	1844	7115	0.259171	3723	3304	7027	0.470186	4794	2536	7330	0.345975	4435	2590	7025	0.368683
rps3	503	771	6585	7356	0.895188	138	7137	7275	0.981031	1290	6176	7466	0.827217	150	6997	7147	0.979012
rps3	707	4109	3129	7238	0.432302	2105	4623	6728	0.687128	3081	4104	7185	0.57119	2410	5252	7662	0.685461
rps3	878	6285	1279	7564	0.16909	6748	876	7624	0.1149	6558	1039	7597	0.136765	6861	910	7771	0.117102
rps3	1019	55	4807	4862	0.988688	57	4971	5028	0.988663	2	4929	4931	0.999594	53	5642	5695	0.990694
rps3	1066	7109	190	7299	0.026031	6904	307	7211	0.0425738	6963	410	7373	0.0556083	6949	221	7170	0.0308229
rps3	1110	6586	301	6887	0.0437055	6316	542	6858	0.0790318	6879	135	7014	0.0192472	6459	244	6703	0.0364016
rps3	1576	456	5338	5794	0.921298	385	5019	5404	0.928756	487	5379	5866	0.916979	467	3611	4078	0.885483
rps3	1607	1201	2433	3634	0.66951	373	2311	2684	0.861028	865	2716	3581	0.758447	97	834	931	0.895811
rps3	1621	175	2752	2927	0.940212	58	1707	1765	0.967139	252	2638	2890	0.912803	34	891	925	0.963243
rps4	38	792	2051	2843	0.721421	729	1794	2523	0.711058	738	1578	2316	0.681347	1053	2607	3660	0.712295
rps4	49	460	3927	4387	0.895145	348	3584	3932	0.911495	681	2986	3667	0.81429	695	5031	5726	0.878624
rps4	164	3650	3423	7073	0.483953	2486	4153	6639	0.625546	3313	3874	7187	0.539029	2727	4154	6881	0.603691
rps4	278	889	6106	6995	0.872909	472	6222	6694	0.929489	1118	6139	7257	0.845942	534	6261	6795	0.921413
rps4	290	1420	5461	6881	0.793635	1378	5239	6617	0.791749	1599	5564	7163	0.77677	1341	5316	6657	0.798558
rps4	335	1107	5450	6557	0.831173	891	5222	6113	0.854245	1300	5506	6806	0.808992	875	5107	5982	0.853728
rps4	482	3397	2935	6332	0.463519	3726	2350	6076	0.386768	3449	3254	6703	0.485454	3722	2364	6086	0.388432
rps4	549	6441	610	7051	0.0865126	6357	309	6666	0.0463546	6749	633	7382	0.0857491	6574	305	6879	0.0443378
rps4	870	3835	3616	7451	0.485304	4277	3147	7424	0.423895	3867	3816	7683	0.496681	4314	3197	7511	0.425642
rps4	915	1248	5184	6432	0.80597	1085	5523	6608	0.835805	1773	5166	6939	0.744488	992	5338	6330	0.843286
rps4	944	2328	2265	4593	0.493142	2084	2840	4924	0.576767	2327	2898	5225	0.554641	1769	2212	3981	0.555639
rps4	955	4030	2296	6326	0.362947	2859	3477	6336	0.548769	3772	2789	6561	0.425088	3266	2632	5898	0.446253
rps4	980	3461	1033	4494	0.229862	3029	991	4020	0.246517	3022	620	3642	0.170236	4291	1080	5371	0.20108
rps4	1031	3738	508	4246	0.119642	3025	558	3583	0.155735	3043	418	3461	0.120774	4037	820	4857	0.168828
rps4	1040	3320	628	3948	0.159068	2781	511	3292	0.155225	2856	440	3296	0.133495	3827	790	4617	0.171107
rps4	1045	3652	298	3950	0.075443	2982	307	3289	0.0933414	3019	231	3250	0.0710769	4277	347	4624	0.0750433
rps7	277	3074	4122	7196	0.572818	2536	4645	7181	0.646846	2295	5039	7334	0.687074	4010	3318	7328	0.452784
rps7	332	1407	4578	5985	0.764912	1179	4821	6000	0.8035	986	5065	6051	0.837052	1819	3804	5623	0.676507
nad4 intron1	147	5107	1573	6680	0.235479	2731	3683	6414	0.574213	5047	1482	6529	0.226987	1128	4704	5832	0.806584
nad4 intron1	409	2325	4418	6743	0.655198	854	3895	4749	0.820173	2301	3998	6299	0.634704	445	3783	4228	0.894749

## Sheet: Table S2
Table S2. Editing percentage at each editing site of each library.
C: number of unedited reads, T: number of edited reads, editing ratio of each site in WT-1: T/(T+C) in WT-1, WT-2: T/(T+C) in WT-2, dek55-1: T/(T+C) in dek55-1, dek55-2: T/(T+C) in dek55-2. The variation of editing sites in dek55 relative to the WT was denoted by dek55-n%-WT-n%, (n=1 or 2).
		WT-1	WT-2	dek55-1	dek55-2	WT-1%	WT-2%	dek55-1%	dek55-2%
Gene	Position from ATG	T/(T+C) in WT-1	T/(T+C) in WT-2	T/(T+C) in dek55-1	T/(T+C) in dek55-2	T/(C+T)%	T/(C+T)%	T/(C+T)%	T/(C+T)%	dek55-1%-WT-1%	dek55-1%-WT-2%	dek55-2%-WT-1%	dek55-2%-WT-2%
atp1	30	0.228389	0.201196	0.203598	0.312679	22.8389	20.1196	20.3598	31.2679	-2.47905	0.240218	8.42901	11.1483
atp1	1178	0.903998	0.889008	0.900842	0.860922	90.3998	88.9008	90.0842	86.0922	-0.315595	1.1834	-4.30757	-2.80858
atp1	1292	0.915961	0.893669	0.840673	0.801534	91.5961	89.3669	84.0673	80.1534	-7.52883	-5.29959	-11.4427	-9.21351
atp1	1490	0.911576	0.885492	0.297035	0.166608	91.1576	88.5492	29.7035	16.6608	-61.4542	-58.8457	-74.4969	-71.8884
atp1	1499	0.85335	0.80303	0.779056	0.678227	85.335	80.303	77.9056	67.8227	-7.42938	-2.39739	-17.5123	-12.4803
atp4	40	0.116054	0.123047	0.156746	0.179063	11.6054	12.3047	15.6746	17.9063	4.06919	3.36992	6.30092	5.60165
atp4	56	0.935018	0.926778	0.865371	0.831133	93.5018	92.6778	86.5371	83.1133	-6.96468	-6.1407	-10.3885	-9.56449
atp4	59	0.891853	0.875694	0.849147	0.808645	89.1853	87.5694	84.9147	80.8645	-4.27062	-2.65477	-8.32082	-6.70497
atp4	71	0.89864	0.885504	0.875932	0.864014	89.864	88.5504	87.5932	86.4014	-2.27079	-0.957131	-3.46262	-2.14896
atp4	76	0.953853	0.935185	0.929298	0.921504	95.3853	93.5185	92.9298	92.1504	-2.45557	-0.588759	-3.23495	-1.36814
atp4	89	0.994651	0.995375	0.995545	0.994106	99.4651	99.5375	99.5545	99.4106	0.0894062	0.0170539	-0.0545424	-0.126895
atp4	118	0.972482	0.964745	0.976532	0.952013	97.2482	96.4745	97.6532	95.2013	0.405068	1.17876	-2.04686	-1.27316
atp4	360	0.792479	0.79991	0.897337	0.868385	79.2479	79.991	89.7337	86.8385	10.4858	9.74268	7.59062	6.84752
atp4	407	0.979312	0.973664	0.967327	0.964034	97.9312	97.3664	96.7327	96.4034	-1.19851	-0.633694	-1.52778	-0.962962
atp4	428	0.963081	0.949094	0.973636	0.963337	96.3081	94.9094	97.3636	96.3337	1.05556	2.45421	0.025609	1.42426
atp6	515	0.810939	0.856392	0.873488	0.890249	81.0939	85.6392	87.3488	89.0249	6.25494	1.70963	7.93097	3.38567
atp6	531	0.0867044	0.110077	0.141875	0.182187	8.67044	11.0077	14.1875	18.2187	5.51705	3.1798	9.54829	7.21104
atp6	584	0.955314	0.958787	0.969689	0.967981	95.5314	95.8787	96.9689	96.7981	1.43752	1.09022	1.26673	0.919422
atp6	635	0.956842	0.951551	0.952931	0.942561	95.6842	95.1551	95.2931	94.2561	-0.391128	0.138002	-1.42808	-0.898947
atp6	704	0.975599	0.972708	0.981748	0.981766	97.5599	97.2708	98.1748	98.1766	0.614856	0.904022	0.616633	0.905799
atp6	722	0.97127	0.964764	0.956927	0.959254	97.127	96.4764	95.6927	95.9254	-1.43429	-0.783643	-1.20159	-0.55094
atp6	730	0.96959	0.969162	0.974241	0.978393	96.959	96.9162	97.4241	97.8393	0.465127	0.507902	0.880285	0.923059
atp6	737	0.956112	0.956874	0.958355	0.954628	95.6112	95.6874	95.8355	95.4628	0.224326	0.148156	-0.148379	-0.224549
atp6	738	0.671114	0.742662	0.649204	0.700013	67.1114	74.2662	64.9204	70.0013	-2.191	-9.34576	2.88988	-4.26488
atp6	931	0.84449	0.876023	0.896634	0.913762	84.449	87.6023	89.6634	91.3762	5.21432	2.06103	6.92714	3.77385
atp6	953	0.63675	0.695528	0.790125	0.803647	63.675	69.5528	79.0125	80.3647	15.3375	9.45971	16.6897	10.8119
atp6	995	0.922438	0.924569	0.934589	0.927929	92.2438	92.4569	93.4589	92.7929	1.21513	1.00201	0.549104	0.335984
atp6	1050	0.193917	0.191028	0.135971	0.139551	19.3917	19.1028	13.5971	13.9551	-5.79457	-5.50571	-5.43661	-5.14775
atp6	1124	0.962144	0.96114	0.923885	0.964807	96.2144	96.114	92.3885	96.4807	-3.8259	-3.72554	0.266331	0.366697
atp6	1132	0.887719	0.887668	0.877021	0.921007	88.7719	88.7668	87.7021	92.1007	-1.06985	-1.06471	3.32876	3.33391
atp6	1139	0.913247	0.910523	0.890855	0.923277	91.3247	91.0523	89.0855	92.3277	-2.23919	-1.96671	1.00296	1.27544
atp6	1148	0.92874	0.922031	0.894584	0.916194	92.874	92.2031	89.4584	91.6194	-3.41561	-2.74479	-1.25459	-0.583767
atp6	1175	0.88412	0.911945	0.915159	0.935395	88.412	91.1945	91.5159	93.5395	3.10389	0.321421	5.12744	2.34497
atp6	1186	0.921541	0.929701	0.956181	0.961396	92.1541	92.9701	95.6181	96.1396	3.46399	2.64793	3.98554	3.16949
atp8	58	0.379994	0.439704	0.432618	0.0343015	37.9994	43.9704	43.2618	3.43015	5.26237	-0.708564	-34.5693	-40.5402
atp8	123	0.629514	0.630367	0.505891	0.049846	62.9514	63.0367	50.5891	4.9846	-12.3624	-12.4476	-57.9668	-58.0521
atp8	200	0.872711	0.856636	0.850542	0.805649	87.2711	85.6636	85.0542	80.5649	-2.21682	-0.609368	-6.70618	-5.09873
atp8	436	0.679094	0.566578	0.577273	0.382711	67.9094	56.6578	57.7273	38.2711	-10.1821	1.06942	-29.6382	-18.3867
atp8	437	0.852219	0.831759	0.802665	0.722374	85.2219	83.1759	80.2665	72.2374	-4.95538	-2.90936	-12.9845	-10.9385
atp9	20	0.653951	0.762653	0.736534	0.789954	65.3951	76.2653	73.6534	78.9954	8.2583	-2.61187	13.6003	2.73016
atp9	82	0.585163	0.76518	0.628028	0.726476	58.5163	76.518	62.8028	72.6476	4.28655	-13.7152	14.1313	-3.87045
atp9	92	0.437456	0.663816	0.497064	0.64803	43.7456	66.3816	49.7064	64.803	5.96082	-16.6752	21.0574	-1.57864
atp9	134	0.608543	0.73502	0.686892	0.758442	60.8543	73.502	68.6892	75.8442	7.83491	-4.81275	14.9898	2.34216
atp9	182	0.619339	0.779661	0.759308	0.805906	61.9339	77.9661	75.9308	80.5906	13.9969	-2.03532	18.6567	2.62446
atp9	191	0.455371	0.663079	0.556198	0.627478	45.5371	66.3079	55.6198	62.7478	10.0827	-10.6881	17.2107	-3.56005
atp9	212	0.344311	0.506494	0.394345	0.449162	34.4311	50.6494	39.4345	44.9162	5.00339	-11.2148	10.4851	-5.73315
ccmB	28	0.366197	0.381818	0.405063	0.356688	36.6197	38.1818	40.5063	35.6688	3.88661	2.32451	-0.950929	-2.51303
ccmB	43	0.43913	0.401099	0.390411	0.467433	43.913	40.1099	39.0411	46.7433	-4.87195	-1.06879	2.83025	6.6334
ccmB	80	0.307826	0.317961	0.419718	0.3632	30.7826	31.7961	41.9718	36.32	11.1892	10.1757	5.53739	4.52388
ccmB	87	0.270231	0.310345	0.361596	0.318841	27.0231	31.0345	36.1596	31.8841	9.13648	5.12512	4.86094	0.849575
ccmB	93	0.0347625	0.0350584	0.0512295	0.0644105	3.47625	3.50584	5.12295	6.44105	1.64671	1.61711	2.9648	2.9352
ccmB	128	0.229429	0.263303	0.266272	0.277001	22.9429	26.3303	26.6272	27.7001	3.68428	0.296944	4.75711	1.36978
ccmB	137	0.153389	0.163551	0.204799	0.194444	15.3389	16.3551	20.4799	19.4444	5.14092	4.12472	4.1055	3.0893
ccmB	149	0.110922	0.126399	0.116226	0.116598	11.0922	12.6399	11.6226	11.6598	0.530419	-1.01725	0.567528	-0.980144
ccmB	154	0.1864	0.193794	0.259259	0.254037	18.64	19.3794	25.9259	25.4037	7.28593	6.54657	6.7637	6.02435
ccmB	172	0.180453	0.184672	0.187661	0.19007	18.0453	18.4672	18.7661	19.007	0.720733	0.298846	0.961672	0.539785
ccmB	179	0.293173	0.266248	0.316827	0.315073	29.3173	26.6248	31.6827	31.5073	2.3654	5.05784	2.18999	4.88242
ccmB	181	0.249179	0.209752	0.254229	0.238916	24.9179	20.9752	25.4229	23.8916	0.504989	4.44773	-1.02639	2.91636
ccmB	183	0.0726744	0.0515039	0.0715596	0.0737956	7.26744	5.15039	7.15596	7.37956	-0.111479	2.00557	0.112118	2.22917
ccmB	193	0.337817	0.3046	0.317194	0.262716	33.7817	30.46	31.7194	26.2716	-2.06226	1.25944	-7.51007	-4.18837
ccmB	194	0.171598	0.177419	0.174735	0.13698	17.1598	17.7419	17.4735	13.698	0.313762	-0.268411	-3.46178	-4.04396
ccmB	286	0.578776	0.641215	0.659484	0.573172	57.8776	64.1215	65.9484	57.3172	8.07076	1.82687	-0.560404	-6.8043
ccmB	304	0.604138	0.64956	0.650789	0.598179	60.4138	64.956	65.0789	59.8179	4.66511	0.122889	-0.595883	-5.1381
ccmB	337	0.379802	0.46039	0.436456	0.366264	37.9802	46.039	43.6456	36.6264	5.66541	-2.39339	-1.35373	-9.41253
ccmB	338	0.591285	0.613498	0.628775	0.637712	59.1285	61.3498	62.8775	63.7712	3.74899	1.52771	4.64264	2.42136
ccmB	367	0.64664	0.595699	0.619455	0.601637	64.664	59.5699	61.9455	60.1637	-2.71856	2.37558	-4.50035	0.593788
ccmB	379	0.510559	0.41169	0.439268	0.380179	51.0559	41.169	43.9268	38.0179	-7.1291	2.75788	-13.0381	-3.15108
ccmB	392	0.0650121	0.0973797	0.144052	0.163505	6.50121	9.73797	14.4052	16.3505	7.90399	4.66723	9.84931	6.61255
ccmB	406	0.00934034	0.0167919	0.008038	0.0124224	0.934034	1.67919	0.8038	1.24224	-0.130234	-0.875387	0.308202	-0.436951
ccmB	424	0.505315	0.492432	0.406714	0.431233	50.5315	49.2432	40.6714	43.1233	-9.8601	-8.57175	-7.40823	-6.11988
ccmB	428	0.643661	0.576193	0.57215	0.560783	64.3661	57.6193	57.215	56.0783	-7.1511	-0.404244	-8.28785	-1.541
ccmB	467	0.279762	0.227824	0.188552	0.177239	27.9762	22.7824	18.8552	17.7239	-9.12097	-3.92723	-10.2523	-5.05857
ccmB	475	0.101174	0.135381	0.133519	0.106796	10.1174	13.5381	13.3519	10.6796	3.23444	-0.186234	0.562177	-2.8585
ccmB	476	0.0729858	0.0909091	0.105036	0.0885781	7.29858	9.09091	10.5036	8.85781	3.20502	1.41269	1.55923	-0.2331
ccmB	485	0.108921	0.124021	0.102236	0.128117	10.8921	12.4021	10.2236	12.8117	-0.668474	-2.17845	1.91958	0.409605
ccmB	503	0.052669	0.0505872	0.0440529	0.0821256	5.2669	5.05872	4.40529	8.21256	-0.861618	-0.653431	2.94566	3.15384
ccmB	512	0.123041	0.113524	0.0909091	0.130435	12.3041	11.3524	9.09091	13.0435	-3.21317	-2.26151	0.739403	1.69106
ccmB	514	0.13691	0.14657	0.10285	0.170751	13.691	14.657	10.285	17.0751	-3.40595	-4.37196	3.38415	2.41813
ccmB	551	0.0732218	0.0776197	0.0793388	0.119403	7.32218	7.76197	7.93388	11.9403	0.611709	0.171918	4.61812	4.17833
ccmB	554	0.0231335	0.0182529	0.0283806	0.0342466	2.31335	1.82529	2.83806	3.42466	0.524709	1.01277	1.1113	1.59936
ccmB	566	0.0371585	0.0369863	0.0465517	0.0462287	3.71585	3.69863	4.65517	4.62287	0.939325	0.956542	0.907024	0.924241
ccmB	569	0.016538	0.0178082	0.0258621	0.0181818	1.6538	1.78082	2.58621	1.81818	0.932403	0.805385	0.164378	0.0373599
ccmB	572	0.020316	0.0186246	0.0301954	0.0189633	2.0316	1.86246	3.01954	1.89633	0.987935	1.15707	-0.135269	0.0338696
ccmB	583	0.00114943	0.00146628	0.00366972	0.00393701	0.114943	0.146628	0.366972	0.393701	0.25203	0.220345	0.278758	0.247073
ccmB	596	0.063306	0.0558912	0.0584906	0.0737705	6.3306	5.58912	5.84906	7.37705	-0.481541	0.259933	1.04645	1.78793
ccmB	611	0	0.0184049	0	0.0138122	0	1.84049	0	1.38122	0	-1.84049	1.38122	-0.459275
ccmC	103	0.062629	0.0216709	0.0317657	0.0310505	6.2629	2.16709	3.17657	3.10505	-3.08634	1.00948	-3.15785	0.937969
ccmC	227	0.116803	0.0707448	0.0638701	0.0675632	11.6803	7.07448	6.38701	6.75632	-5.29326	-0.687472	-4.92395	-0.318158
ccmC	446	0.10882	0.0225713	0.0308466	0.0341273	10.882	2.25713	3.08466	3.41273	-7.79737	0.82753	-7.4693	1.1556
ccmFc	38	0.0299833	0.0214729	0.0432607	0.0104619	2.99833	2.14729	4.32607	1.04619	1.32774	2.17879	-1.95215	-1.1011
ccmFc	39	0.00167691	0.00434993	0.00354505	0.000262295	0.167691	0.434993	0.354505	0.0262295	0.186814	-0.0804876	-0.141462	-0.408763
ccmFc	50	0.0288616	0.0183801	0.0340022	0.010678	2.88616	1.83801	3.40022	1.0678	0.514066	1.56222	-1.81836	-0.770207
ccmFc	52	0.020451	0.0174242	0.0152755	0.00481683	2.0451	1.74242	1.52755	0.481683	-0.517547	-0.214874	-1.56341	-1.26074
ccmFc	87	0.00565919	0.00657725	0.00498051	0.000764916	0.565919	0.657725	0.498051	0.0764916	-0.067868	-0.159674	-0.489428	-0.581233
ccmFc	103	0.201733	0.0967283	0.145244	0.0101699	20.1733	9.67283	14.5244	1.01699	-5.64894	4.85157	-19.1563	-8.65584
ccmFc	119	0.195996	0.077334	0.119266	0.00953815	19.5996	7.7334	11.9266	0.953815	-7.67296	4.1932	-18.6457	-6.77959
ccmFc	122	0.253686	0.141772	0.139091	0.0338484	25.3686	14.1772	13.9091	3.38484	-11.4595	-0.268149	-21.9837	-10.7924
ccmFc	123	0.13838	0.0817953	0.0938914	0.0432692	13.838	8.17953	9.38914	4.32692	-4.44883	1.20961	-9.51104	-3.85261
ccmFc	146	0.332377	0.362365	0.24537	0.179632	33.2377	36.2365	24.537	17.9632	-8.70077	-11.6995	-15.2746	-18.2733
ccmFc	160	0.386734	0.386003	0.230297	0.193495	38.6734	38.6003	23.0297	19.3495	-15.6437	-15.5706	-19.3239	-19.2508
ccmFc	306	0.314959	0.275966	0.199195	0.0946287	31.4959	27.5966	19.9195	9.46287	-11.5764	-7.67712	-22.0331	-18.1338
ccmFc	325	0.277463	0.233839	0.232166	0.146595	27.7463	23.3839	23.2166	14.6595	-4.52965	-0.167322	-13.0868	-8.72443
ccmFc	397	0.459226	0.455495	0.356368	0.307772	45.9226	45.5495	35.6368	30.7772	-10.2858	-9.91266	-15.1454	-14.7722
ccmFc	543	0.314465	0.322323	0.216281	0.160296	31.4465	32.2323	21.6281	16.0296	-9.81842	-10.6041	-15.4169	-16.2027
ccmFc	799	0.74266	0.682232	0.508544	0.52305	74.266	68.2232	50.8544	52.305	-23.4116	-17.3689	-21.961	-15.9182
ccmFc	866	0.487022	0.411197	0.302998	0.29684	48.7022	41.1197	30.2998	29.684	-18.4023	-10.8198	-19.0181	-11.4356
ccmFc	906	0.273516	0.261332	0.134379	0.156194	27.3516	26.1332	13.4379	15.6194	-13.9137	-12.6953	-11.7322	-10.5138
ccmFc	966	0.353568	0.323802	0.235749	0.19839	35.3568	32.3802	23.5749	19.839	-11.7819	-8.80535	-15.5178	-12.5412
ccmFc	1124	0.693515	0.548311	0.545129	0.560339	69.3515	54.8311	54.5129	56.0339	-14.8387	-0.318237	-13.3176	1.20277
ccmFc	1144	0.474154	0.43842	0.316093	0.276937	47.4154	43.842	31.6093	27.6937	-15.8061	-12.2327	-19.7217	-16.1483
ccmFc	1145	0.379146	0.311807	0.226061	0.200466	37.9146	31.1807	22.6061	20.0466	-15.3085	-8.57458	-17.868	-11.1341
ccmFc	1219	0.311562	0.274691	0.165809	0.229908	31.1562	27.4691	16.5809	22.9908	-14.5753	-10.8883	-8.16533	-4.47831
ccmFc	1244	0.409061	0.361986	0.198885	0.124506	40.9061	36.1986	19.8885	12.4506	-21.0176	-16.3101	-28.4555	-23.748
ccmFc	1300	0	0	0.00588235	0	0	0	0.588235	0	0.588235	0.588235	0	0
ccmFn	76	0.548811	0.535078	0.47385	0.506869	54.8811	53.5078	47.385	50.6869	-7.49607	-6.12274	-4.19423	-2.82089
ccmFn	77	0.157916	0.153877	0.108174	0.123075	15.7916	15.3877	10.8174	12.3075	-4.9742	-4.57026	-3.48412	-3.08017
ccmFn	137	0.845021	0.841597	0.743418	0.822479	84.5021	84.1597	74.3418	82.2479	-10.1603	-9.81793	-2.25416	-1.91182
ccmFn	176	0.88265	0.917144	0.866667	0.888154	88.265	91.7144	86.6667	88.8154	-1.5983	-5.04769	0.550481	-2.89891
ccmFn	181	0.37039	0.535705	0.638326	0.708117	37.039	53.5705	63.8326	70.8117	26.7936	10.2621	33.7727	17.2412
ccmFn	190	0.869992	0.857386	0.757834	0.790575	86.9992	85.7386	75.7834	79.0575	-11.2158	-9.95512	-7.94168	-6.68104
ccmFn	287	0.706338	0.606994	0.015818	0.016725	70.6338	60.6994	1.5818	1.6725	-69.052	-59.1176	-68.9613	-59.0269
ccmFn	302	0.751933	0.794368	0.57001	0.595724	75.1933	79.4368	57.001	59.5724	-18.1922	-22.4357	-15.6209	-19.8644
ccmFn	318	0.249662	0.220635	0.318872	0.348056	24.9662	22.0635	31.8872	34.8056	6.92103	9.82374	9.8394	12.7421
ccmFn	401	0.852164	0.782966	0.797576	0.835863	85.2164	78.2966	79.7576	83.5863	-5.45881	1.46107	-1.63018	5.28971
ccmFn	410	0.821143	0.803651	0.785096	0.828185	82.1143	80.3651	78.5096	82.8185	-3.60465	-1.85551	0.704201	2.45334
ccmFn	417	0.917282	0.924757	0.885938	0.911406	91.7282	92.4757	88.5938	91.1406	-3.13444	-3.88189	-0.587643	-1.33509
ccmFn	514	0.376676	0.487026	0.375958	0.401112	37.6676	48.7026	37.5958	40.1112	-0.0718013	-11.1067	2.44361	-8.59133
ccmFn	595	0.425506	0.50807	0.34691	0.448579	42.5506	50.807	34.691	44.8579	-7.85962	-16.1161	2.30738	-5.94906
ccmFn	743	0.811426	0.709591	0.563398	0.727054	81.1426	70.9591	56.3398	72.7054	-24.8028	-14.6194	-8.43718	1.74623
ccmFn	752	0.571581	0.607492	0.501194	0.52159	57.1581	60.7492	50.1194	52.159	-7.03876	-10.6298	-4.99917	-8.59017
ccmFn	762	0.0700685	0.0844879	0.0629771	0.0637755	7.00685	8.44879	6.29771	6.37755	-0.709145	-2.15108	-0.629304	-2.07124
ccmFn	790	0.866237	0.844616	0.757262	0.81482	86.6237	84.4616	75.7262	81.482	-10.8976	-8.73539	-5.14175	-2.97959
ccmFn	812	0.793263	0.773977	0.766864	0.807382	79.3263	77.3977	76.6864	80.7382	-2.63983	-0.711274	1.41191	3.34047
ccmFn	824	0.73511	0.696526	0.698913	0.755711	73.511	69.6526	69.8913	75.5711	-3.61977	0.238644	2.06004	5.91846
ccmFn	839	0.791633	0.768556	0.715503	0.775243	79.1633	76.8556	71.5503	77.5243	-7.61304	-5.3053	-1.63904	0.668711
ccmFn	988	0.723567	0.749826	0.78188	0.818133	72.3567	74.9826	78.188	81.8133	5.83125	3.2054	9.45655	6.83071
ccmFn	1214	0.0794798	0.115544	0.402709	0.348013	7.94798	11.5544	40.2709	34.8013	32.3229	28.7165	26.8533	23.247
ccmFn	1325	0.780145	0.807389	0.83139	0.87678	78.0145	80.7389	83.139	87.678	5.12452	2.40013	9.66347	6.93908
ccmFn	1342	0.702582	0.711606	0.6559	0.751507	70.2582	71.1606	65.59	75.1507	-4.66812	-5.57057	4.89252	3.99006
ccmFn	1357	0.600881	0.676048	0.680447	0.752444	60.0881	67.6048	68.0447	75.2444	7.95651	0.439906	15.1563	7.63968
ccmFn	1375	0.61256	0.699775	0.700437	0.771784	61.256	69.9775	70.0437	77.1784	8.78763	0.0661938	15.9224	7.20096
ccmFn	1408	0.322678	0.497793	0.50116	0.596238	32.2678	49.7793	50.116	59.6238	17.8482	0.336674	27.356	9.84449
ccmFn	1419	0.00485817	0.00916009	0.00866579	0.00860917	0.485817	0.916009	0.866579	0.860917	0.380762	-0.0494296	0.3751	-0.0550917
ccmFn	1469	0.699679	0.762674	0.757544	0.810058	69.9679	76.2674	75.7544	81.0058	5.78646	-0.51305	11.0379	4.73835
ccmFn	1474	0.00710594	0.0157039	0.0118253	0.011198	0.710594	1.57039	1.18253	1.1198	0.471941	-0.387852	0.409209	-0.450583
ccmFn	1489	0.238033	0.262158	0.296788	0.339394	23.8033	26.2158	29.6788	33.9394	5.8755	3.46297	10.1361	7.72359
ccmFn	1492	0.0319508	0.0395203	0.0168792	0.012214	3.19508	3.95203	1.68792	1.2214	-1.50716	-2.26411	-1.97367	-2.73062
ccmFn	1493	0.697572	0.636417	0.681094	0.727791	69.7572	63.6417	68.1094	72.7791	-1.64779	4.46766	3.02191	9.13737
ccmFn	1505	0.64926	0.600285	0.602887	0.688854	64.926	60.0285	60.2887	68.8854	-4.63728	0.260197	3.95947	8.85694
ccmFn	1540	0.90877	0.891724	0.886041	0.917146	90.877	89.1724	88.6041	91.7146	-2.27283	-0.568265	0.837675	2.54224
ccmFn	1553	0.695785	0.691606	0.698803	0.762956	69.5785	69.1606	69.8803	76.2956	0.30178	0.719743	6.7171	7.13506
ccmFn	1588	0.726522	0.714239	0.731464	0.784822	72.6522	71.4239	73.1464	78.4822	0.494191	1.72248	5.82999	7.05828
ccmFn	1709	0.0588413	0.072503	0.0674614	0.0913766	5.88413	7.2503	6.74614	9.13766	0.862015	-0.504162	3.25353	1.88735
cob	286	0.992862	0.991534	0.958471	0.939381	99.2862	99.1534	95.8471	93.9381	-3.43911	-3.30625	-5.34816	-5.2153
cob	298	0.9483	0.989892	0.941937	0.909255	94.83	98.9892	94.1937	90.9255	-0.636225	-4.79549	-3.90444	-8.0637
cob	325	0.99401	0.989484	0.954346	0.939971	99.401	98.9484	95.4346	93.9971	-3.96647	-3.51389	-5.40395	-4.95137
cob	419	0.950233	0.989435	0.945092	0.92996	95.0233	98.9435	94.5092	92.996	-0.514113	-4.43435	-2.02734	-5.94757
cob	564	0.852656	0.945204	0.726172	0.739343	85.2656	94.5204	72.6172	73.9343	-12.6484	-21.9032	-11.3314	-20.5861
cob	568	0.956091	0.995237	0.96321	0.951919	95.6091	99.5237	96.321	95.1919	0.711906	-3.20266	-0.417196	-4.33176
cob	580	0.950614	0.992574	0.930207	0.902356	95.0614	99.2574	93.0207	90.2356	-2.04066	-6.23666	-4.82575	-9.02175
cob	680	0.954267	0.991038	0.960493	0.955238	95.4267	99.1038	96.0493	95.5238	0.622617	-3.05456	0.0971174	-3.58006
cob	715	0.956924	0.998953	0.978487	0.959851	95.6924	99.8953	97.8487	95.9851	2.15635	-2.04656	0.292672	-3.91024
cob	725	0.95682	0.992856	0.943355	0.921662	95.682	99.2856	94.3355	92.1662	-1.34647	-4.95007	-3.51578	-7.11938
cob	808	0.946763	0.995729	0.974407	0.958797	94.6763	99.5729	97.4407	95.8797	2.76442	-2.13217	1.2034	-3.69319
cob	853	0.953028	0.995459	0.953978	0.925214	95.3028	99.5459	95.3978	92.5214	0.0949727	-4.14808	-2.78141	-7.02447
cob	908	0.947911	0.993368	0.934382	0.886306	94.7911	99.3368	93.4382	88.6306	-1.35285	-5.89852	-6.16046	-10.7061
cob	982	0.951638	0.993224	0.93601	0.923067	95.1638	99.3224	93.601	92.3067	-1.56277	-5.72137	-2.8571	-7.01569
cob	1098	0.565657	0.611314	0.532143	0.493808	56.5657	61.1314	53.2143	49.3808	-3.35137	-7.9171	-7.18485	-11.7506
cob	1124	0.855204	0.998198	0.963446	0.946108	85.5204	99.8198	96.3446	94.6108	10.8243	-3.47517	9.09042	-5.20904
cox1	15	0.268371	0.304276	0.19515	0.149909	26.8371	30.4276	19.515	14.9909	-7.32205	-10.9126	-11.8462	-15.4368
cox1	1402	0.966627	0.96133	0.963313	0.924586	96.6627	96.133	96.3313	92.4586	-0.331353	0.19831	-4.2041	-3.67444
cox1	1405	0.975095	0.967966	0.962174	0.912932	97.5095	96.7966	96.2174	91.2932	-1.29211	-0.579173	-6.21626	-5.50331
cox1	1433	0.977392	0.965475	0.976555	0.934808	97.7392	96.5475	97.6555	93.4808	-0.0836585	1.10799	-4.25838	-3.06673
cox1	1489	0.928084	0.944186	0.967652	0.923855	92.8084	94.4186	96.7652	92.3855	3.95682	2.34658	-0.42284	-2.03309
cox2	14	0.845941	0.866765	0.796304	0.657024	84.5941	86.6765	79.6304	65.7024	-4.96374	-7.04616	-18.8917	-20.9741
cox2	30	0.0405193	0.0315612	0.0396784	0.0118835	4.05193	3.15612	3.96784	1.18835	-0.0840921	0.811711	-2.86358	-1.96778
cox2	31	0.317367	0.364753	0.257314	0.0758294	31.7367	36.4753	25.7314	7.58294	-6.00531	-10.7439	-24.1537	-28.8924
cox2	77	0.813624	0.806812	0.899201	0.518175	81.3624	80.6812	89.9201	51.8175	8.55767	9.23888	-29.545	-28.8638
cox2	144	0.774757	0.825581	0.82113	0.737874	77.4757	82.5581	82.113	73.7874	4.6373	-0.445108	-3.68832	-8.77073
cox2	162	0.309091	0.367903	0.252197	0.330341	30.9091	36.7903	25.2197	33.0341	-5.68938	-11.5706	2.125	-3.75624
cox2	167	0.98713	0.986808	0.992807	0.979517	98.713	98.6808	99.2807	97.9517	0.567709	0.599854	-0.761284	-0.729138
cox2	169	0.946773	0.949817	0.96197	0.978342	94.6773	94.9817	96.197	97.8342	1.51976	1.2153	3.15696	2.8525
cox2	259	0.993553	0.994264	0.996712	0.984266	99.3553	99.4264	99.6712	98.4266	0.315963	0.244815	-0.928621	-0.999769
cox2	284	0.972553	0.967342	0.97721	0.926121	97.2553	96.7342	97.721	92.6121	0.465777	0.986826	-4.64312	-4.12207
cox2	385	0.986314	0.991304	0.981995	0.975672	98.6314	99.1304	98.1995	97.5672	-0.431893	-0.930953	-1.06415	-1.56321
cox2	449	0.991828	0.996912	0.993215	0.992416	99.1828	99.6912	99.3215	99.2416	0.138675	-0.369716	0.0587638	-0.449627
cox2	466	0.608457	0.70502	0.765696	0.79663	60.8457	70.502	76.5696	79.663	15.7239	6.06766	18.8172	9.16101
cox2	467	0.47735	0.607084	0.638054	0.694677	47.735	60.7084	63.8054	69.4677	16.0705	3.09699	21.7328	8.75927
cox2	482	0.326141	0.419147	0.464627	0.533247	32.6141	41.9147	46.4627	53.3247	13.8486	4.54796	20.7106	11.41
cox2	550	0.976138	0.987531	0.980506	0.959657	97.6138	98.7531	98.0506	95.9657	0.436808	-0.702446	-1.64812	-2.78738
cox2	563	0.900807	0.905109	0.936901	0.912303	90.0807	90.5109	93.6901	91.2303	3.60937	3.17913	1.14962	0.719384
cox2	587	0.894866	0.921093	0.815931	0.701026	89.4866	92.1093	81.5931	70.1026	-7.89342	-10.5162	-19.3839	-22.0067
cox2	620	0.716863	0.853027	0.755921	0.826235	71.6863	85.3027	75.5921	82.6235	3.90575	-9.71068	10.9372	-2.67928
cox2	638	0.448656	0.604027	0.393782	0.440299	44.8656	60.4027	39.3782	44.0299	-5.48739	-21.0244	-0.835779	-16.3728
cox2	704	0.927746	0.937221	0.888092	0.787814	92.7746	93.7221	88.8092	78.7814	-3.96533	-4.91285	-13.9932	-14.9407
cox3	69	0.390529	0.373701	0.334597	0.248026	39.0529	37.3701	33.4597	24.8026	-5.59327	-3.91043	-14.2503	-12.5675
cox3	245	0.859581	0.789806	0.74826	0.640308	85.9581	78.9806	74.826	64.0308	-11.1321	-4.15464	-21.9272	-14.9498
cox3	257	0.795576	0.710429	0.627595	0.520562	79.5576	71.0429	62.7595	52.0562	-16.7981	-8.28347	-27.5013	-18.9867
cox3	289	0.837495	0.746631	0.765378	0.662186	83.7495	74.6631	76.5378	66.2186	-7.21172	1.87473	-17.5309	-8.44443
cox3	311	0.626307	0.587563	0.478117	0.525414	62.6307	58.7563	47.8117	52.5414	-14.819	-10.9446	-10.0893	-6.21489
cox3	314	0.751199	0.669018	0.612967	0.672885	75.1199	66.9018	61.2967	67.2885	-13.8233	-5.60515	-7.83141	0.386726
cox3	413	0.824815	0.739321	0.792829	0.774937	82.4815	73.9321	79.2829	77.4937	-3.19853	5.35079	-4.98778	3.56154
cox3	422	0.786864	0.67748	0.72085	0.656745	78.6864	67.748	72.085	65.6745	-6.60137	4.33701	-13.0119	-2.07355
cox3	527	0.848936	0.811682	0.823848	0.777878	84.8936	81.1682	82.3848	77.7878	-2.50877	1.21666	-7.10581	-3.38038
cox3	566	0.682718	0.671137	0.641073	0.569578	68.2718	67.1137	64.1073	56.9578	-4.16453	-3.00643	-11.314	-10.1559
cox3	754	0.340186	0.479896	0.266584	0.764425	34.0186	47.9896	26.6584	76.4425	-7.36012	-21.3312	42.4239	28.4528
cox3	764	0.258351	0.365072	0.151926	0.68312	25.8351	36.5072	15.1926	68.312	-10.6425	-21.3146	42.4769	31.8049
mat-r	17	0.00217614	0.0231258	0.0127053	0.00546726	0.217614	2.31258	1.27053	0.546726	1.05292	-1.04205	0.329112	-1.76585
mat-r	86	0.0200952	0.037159	0.0010603	0.00442881	2.00952	3.7159	0.10603	0.442881	-1.90349	-3.60987	-1.56664	-3.27302
mat-r	92	0.0113622	0.0337093	0.0491378	0.0202434	1.13622	3.37093	4.91378	2.02434	3.77757	1.54285	0.888126	-1.34659
mat-r	295	0.166751	0.166201	0.255808	0.175673	16.6751	16.6201	25.5808	17.5673	8.90574	8.96076	0.892215	0.947234
mat-r	296	0.390653	0.331365	0.569332	0.452402	39.0653	33.1365	56.9332	45.2402	17.8679	23.7967	6.17488	12.1037
mat-r	1124	0.826817	0.963653	0.922974	0.845581	82.6817	96.3653	92.2974	84.5581	9.61577	-4.06785	1.87649	-11.8071
mat-r	1730	0.489394	0.445113	0.818641	0.60139	48.9394	44.5113	81.8641	60.139	32.9247	37.3528	11.1996	15.6276
mat-r	1751	0.573446	0.736842	0.839703	0.759118	57.3446	73.6842	83.9703	75.9118	26.6257	10.2861	18.5672	2.22762
mat-r	1785	0.113652	0.0711286	0.257541	0.277755	11.3652	7.11286	25.7541	27.7755	14.3889	18.6412	16.4103	20.6626
mat-r	1877	0.629815	0.814171	0.0193728	0.101697	62.9815	81.4171	1.93728	10.1697	-61.0442	-79.4798	-52.8118	-71.2474
mat-r	1885	0.788794	0.822694	0.893728	0.811333	78.8794	82.2694	89.3728	81.1333	10.4934	7.10346	2.25386	-1.13611
mat-r	1895	0.813922	0.853875	0.853337	0.767439	81.3922	85.3875	85.3337	76.7439	3.94149	-0.0537962	-4.64833	-8.64362
mat-r	1905	0.699674	0.599664	0.847497	0.45044	69.9674	59.9664	84.7497	45.044	14.7823	24.7834	-24.9234	-14.9223
mttB	127	0.0194767	0.0290284	0.0245549	0.036969	1.94767	2.90284	2.45549	3.6969	0.507825	-0.447349	1.74923	0.794057
mttB	205	0.133324	0.160331	0.14734	0.144465	13.3324	16.0331	14.734	14.4465	1.40157	-1.29914	1.11407	-1.58664
mttB	215	0.247924	0.228134	0.250499	0.29221	24.7924	22.8134	25.0499	29.221	0.257521	2.23652	4.42864	6.40764
mttB	373	0.333831	0.428866	0.349367	0.382628	33.3831	42.8866	34.9367	38.2628	1.55367	-7.94983	4.87972	-4.62378
mttB	532	0.685945	0.576514	0.599917	0.662843	68.5945	57.6514	59.9917	66.2843	-8.60273	2.34034	-2.31014	8.63293
nad1	2	0.483871	0.125	0.296296	0.446809	48.3871	12.5	29.6296	44.6809	-18.7575	17.1296	-3.70625	32.1809
nad1	138	0.280981	0.238414	0.356641	0.265159	28.0981	23.8414	35.6641	26.5159	7.56597	11.8227	-1.58217	2.67453
nad1	215	0.995849	0.998322	0.994565	0.999219	99.5849	99.8322	99.4565	99.9219	-0.128362	-0.375693	0.337052	0.0897212
nad1	307	0.993734	0.988661	0.999452	0.997255	99.3734	98.8661	99.9452	99.7255	0.571793	1.07911	0.352091	0.859411
nad1	308	0.997246	0.998788	0.997931	0.99868	99.7246	99.8788	99.7931	99.868	0.0685761	-0.0856232	0.143441	-0.0107587
nad1	490	0.996232	0.997943	0.997523	0.997143	99.6232	99.7943	99.7523	99.7143	0.129105	-0.0420384	0.0911203	-0.0800235
nad1	492	0.996427	0.991764	0.996087	0.994118	99.6427	99.1764	99.6087	99.4118	-0.0340114	0.432246	-0.230942	0.235315
nad1	500	0.996543	0.997129	0.998511	0.991827	99.6543	99.7129	99.8511	99.1827	0.196803	0.138129	-0.471568	-0.530243
nad1	536	0.852615	0.939787	0.857627	0.64974	85.2615	93.9787	85.7627	64.974	0.501222	-8.21604	-20.2875	-29.0048
nad1	537	0.0282575	0.359351	0.0444444	0.00744417	2.82575	35.9351	4.44444	0.744417	1.6187	-31.4906	-2.08133	-35.1907
nad1	555	0.449074	0.74505	0.373984	0.448032	44.9074	74.505	37.3984	44.8032	-7.50903	-37.1066	-0.104178	-29.7017
nad1	571	0.941211	0.878788	0.959602	0.91937	94.1211	87.8788	95.9602	91.937	1.83912	8.08144	-2.18407	4.05825
nad1	577	0.981063	0.992973	0.988095	0.986175	98.1063	99.2973	98.8095	98.6175	0.703264	-0.487736	0.511252	-0.679748
nad1	580	0.961787	0.988453	0.958046	0.963648	96.1787	98.8453	95.8046	96.3648	-0.374085	-3.04063	0.18612	-2.48043
nad1	608	0.99393	0.996864	0.99562	0.996233	99.393	99.6864	99.562	99.6233	0.169027	-0.124453	0.230369	-0.0631108
nad1	635	0.997889	0.999224	0.999211	0.999481	99.7889	99.9224	99.9211	99.9481	0.132207	-0.00125506	0.159174	0.0257121
nad1	674	0.997985	0.997923	0.996239	0.995823	99.7985	99.7923	99.6239	99.5823	-0.174577	-0.168376	-0.216185	-0.209983
nad1	679	0.000436681	0.00139958	0.002185	0.00041488	0.0436681	0.139958	0.2185	0.041488	0.174832	0.0785416	-0.00218008	-0.09847
nad1	734	0.994129	0.997988	0.997603	0.99355	99.4129	99.7988	99.7603	99.355	0.347426	-0.0384964	-0.0578376	-0.443761
nad1	743	0.996029	0.997722	0.995898	0.997813	99.6029	99.7722	99.5898	99.7813	-0.0130958	-0.182388	0.178463	0.00917046
nad1	755	0.84173	0.837038	0.938137	0.900038	84.173	83.7038	93.8137	90.0038	9.64072	10.1099	5.83085	6.29999
nad1	779	0.884363	0.926769	0.964924	0.906055	88.4363	92.6769	96.4924	90.6055	8.0561	3.81542	2.16923	-2.07146
nad1	823	0.735617	0.882956	0.877229	0.767671	73.5617	88.2956	87.7229	76.7671	14.1612	-0.572669	3.20537	-11.5285
nad1	835	0.109358	0.243603	0.268304	0.106599	10.9358	24.3603	26.8304	10.6599	15.8946	2.47012	-0.275893	-13.7004
nad1	898	0.998122	0.9988	0.995633	1	99.8122	99.88	99.5633	100	-0.248888	-0.316681	0.187793	0.12
nad1	928	0.99187	0.968116	1	0.995008	99.187	96.8116	100	99.5008	0.813008	3.18841	0.31384	2.68924
nad1	937	1	1	0.994975	0.99686	100	100	99.4975	99.686	-0.502513	-0.502513	-0.313972	-0.313972
nad1	953	0.99569	0.985507	0.989189	0.994253	99.569	98.5507	98.9189	99.4253	-0.650047	0.368194	-0.143678	0.874563
nad2	26	0.998175	0.999214	0.990654	0.988176	99.8175	99.9214	99.0654	98.8176	-0.752098	-0.856025	-0.999951	-1.10388
nad2	303	0.0814263	0.171358	0.0780397	0.180225	8.14263	17.1358	7.80397	18.0225	-0.33866	-9.33178	9.87987	0.886745
nad2	308	0.999859	0.999864	0.999723	0.999324	99.9859	99.9864	99.9723	99.9324	-0.0135877	-0.0140923	-0.0534536	-0.0539581
nad2	356	0.823376	0.867921	0.762478	0.907373	82.3376	86.7921	76.2478	90.7373	-6.08977	-10.5443	8.39969	3.94516
nad2	361	0.999187	0.998897	0.996561	0.997972	99.9187	99.8897	99.6561	99.7972	-0.262648	-0.233593	-0.12155	-0.0924949
nad2	367	0.999578	0.999038	0.996819	0.985327	99.9578	99.9038	99.6819	98.5327	-0.275937	-0.221939	-1.42509	-1.37109
nad2	388	0.999615	0.998924	0.998976	0.998088	99.9615	99.8924	99.8976	99.8088	-0.0638974	0.00522022	-0.152709	-0.0835909
nad2	394	0.999599	0.999082	0.999335	0.99895	99.9599	99.9082	99.9335	99.895	-0.026366	0.0252633	-0.0648508	-0.0132215
nad2	453	0.0153993	0.000793021	0.00691432	0.0237564	1.53993	0.0793021	0.691432	2.37564	-0.848497	0.61213	0.835711	2.29634
nad2	497	1	0.999415	0.999851	1	100	99.9415	99.9851	100	-0.01485	0.0436894	0	0.0585394
nad2	523	0.998654	0.999557	0.986387	0.997945	99.8654	99.9557	98.6387	99.7945	-1.22678	-1.31701	-0.0709503	-0.16118
nad2	621	0.999717	0.99945	0.998878	0.999036	99.9717	99.945	99.8878	99.9036	-0.0839286	-0.057221	-0.0680583	-0.0413507
nad2	677	0.997686	0.997856	0.997525	0.996447	99.7686	99.7856	99.7525	99.6447	-0.0160382	-0.0330445	-0.123851	-0.140857
nad2	788	0.999858	0.99903	0.998871	0.999721	99.9858	99.903	99.8871	99.9721	-0.0986603	-0.0158602	-0.0137108	0.0690893
nad2	800	0.998975	0.998313	0.961745	0.999012	99.8975	99.8313	96.1745	99.9012	-3.72298	-3.6568	0.00370694	0.0698868
nad2	809	0.999648	0.999353	0.999836	0.999687	99.9648	99.9353	99.9836	99.9688	0.0188111	0.0482519	0.00399229	0.0334331
nad2	920	0.998152	0.998354	0.998327	0.998353	99.8152	99.8354	99.8327	99.8353	0.0175255	-0.00273087	0.0201661	-9.03453e-05
nad2	928	0.999445	0.998631	0.999308	0.999863	99.9445	99.8631	99.9308	99.9863	-0.013668	0.0677075	0.0418539	0.123229
nad2	958	0.999622	0.998436	0.998703	0.998795	99.9622	99.8436	99.8703	99.8795	-0.0919088	0.0267112	-0.0827513	0.0358688
nad2	962	0.960467	0.998785	0.86186	0.94402	96.0467	99.8785	86.186	94.402	-9.86071	-13.6926	-1.64465	-5.4765
nad2	1028	0.985568	0.909311	0.983732	0.975639	98.5568	90.9311	98.3732	97.5639	-0.183636	7.4421	-0.992911	6.63282
nad2	1058	0.997223	0.999189	0.998635	0.99946	99.7223	99.9189	99.8635	99.946	0.141258	-0.0554223	0.223722	0.0270416
nad2	1246	0.99889	0.996975	0.999086	0.998619	99.889	99.6975	99.9086	99.8619	0.0195763	0.211154	-0.0271543	0.164423
nad2	1247	0.999268	0.999472	1	0.999144	99.9268	99.9472	100	99.9144	0.0731529	0.0527612	-0.0124049	-0.0327967
nad2	1276	0.999203	0.999611	0.999399	1	99.9203	99.9611	99.9399	100	0.019613	-0.0211585	0.0796972	0.0389257
nad2	1298	0.963665	0.923647	0.979322	0.841333	96.3665	92.3647	97.9322	84.1333	1.56577	5.56753	-12.2332	-8.23143
nad2	1400	0.953664	0.979196	0.892382	0.461704	95.3664	97.9196	89.2382	46.1704	-6.12817	-8.68135	-49.1959	-51.7491
nad2	1403	0.957207	0.975469	0.905972	0.49829	95.7207	97.5469	90.5972	49.829	-5.12352	-6.94969	-45.8918	-47.7179
nad2	1408	0.960784	0.988889	0.95679	0.560168	96.0784	98.8889	95.679	56.0168	-0.399419	-3.20988	-40.0616	-42.872
nad2	1409	0.961957	0.98892	0.911084	0.506858	96.1957	98.892	91.1084	50.6858	-5.08725	-7.78356	-45.5099	-48.2062
nad2	1416	0.96697	0.982659	0.894194	0.508208	96.697	98.2659	89.4194	50.8208	-7.27768	-8.84654	-45.8762	-47.4451
nad2	1457	1	0.97619	0.981481	0.384181	100	97.619	98.1481	38.4181	-1.85185	0.529101	-61.5819	-59.201
nad3	5	0.00409836	0.0122699	0.00386847	0.00880282	0.409836	1.22699	0.386847	0.880282	-0.0229889	-0.840147	0.470446	-0.346712
nad3	39	0.123037	0.0821256	0.053281	0.0797788	12.3037	8.21256	5.3281	7.97788	-6.97557	-2.88446	-4.32578	-0.234677
nad3	44	0.1696	0.178493	0.166921	0.231531	16.96	17.8493	16.6921	23.1531	-0.267888	-1.15719	6.19306	5.30375
nad3	61	0.175212	0.170068	0.15061	0.20698	17.5212	17.0068	15.061	20.698	-2.46018	-1.94583	3.17685	3.6912
nad3	62	0.142237	0.1321	0.0761736	0.0985642	14.2237	13.21	7.61736	9.85642	-6.60636	-5.59268	-4.3673	-3.35362
nad3	80	0.17884	0.252114	0.24055	0.307436	17.884	25.2114	24.055	30.7436	6.17102	-1.15642	12.8597	5.53225
nad3	137	0.655838	0.582774	0.484903	0.505905	65.5838	58.2774	48.4903	50.5905	-17.0935	-9.78702	-14.9933	-7.68687
nad3	138	0.0344637	0.0337546	0.0416067	0.0305225	3.44637	3.37546	4.16067	3.05225	0.714301	0.785213	-0.394119	-0.323207
nad3	146	0.365935	0.337116	0.164311	0.191476	36.5935	33.7116	16.4311	19.1476	-20.1624	-17.2805	-17.4459	-14.564
nad3	185	0.621493	0.573035	0.563825	0.553887	62.1493	57.3035	56.3825	55.3887	-5.76676	-0.921003	-6.76061	-1.91486
nad3	190	0.363205	0.310574	0.154523	0.169647	36.3205	31.0574	15.4523	16.9647	-20.8683	-15.6051	-19.3559	-14.0927
nad3	208	0.170612	0.146413	0.110857	0.13526	17.0612	14.6413	11.0857	13.526	-5.97553	-3.55555	-3.53521	-1.11523
nad3	209	0.341671	0.2825	0.273933	0.301859	34.1671	28.25	27.3933	30.1859	-6.77382	-0.856681	-3.98121	1.93593
nad3	215	0.0833493	0.0791894	0.0662307	0.0847589	8.33493	7.91894	6.62307	8.47589	-1.71185	-1.29587	0.140968	0.556957
nad3	230	0.0609782	0.057072	0.0470931	0.0701419	6.09782	5.7072	4.70931	7.01419	-1.3885	-0.997882	0.916373	1.307
nad3	247	0.160592	0.16567	0.0772947	0.106793	16.0592	16.567	7.72947	10.6793	-8.3297	-8.83749	-5.37982	-5.88761
nad3	251	0.0246238	0.029541	0.0280921	0.0530283	2.46238	2.9541	2.80921	5.30283	0.346828	-0.144894	2.84045	2.34872
nad3	275	0.107224	0.104791	0.0609756	0.0769009	10.7224	10.4791	6.09756	7.69009	-4.62487	-4.38158	-3.03234	-2.78905
nad3	317	0.261194	0.263525	0.287508	0.368421	26.1194	26.3525	28.7508	36.8421	2.63138	2.39825	10.7227	10.4896
nad3	344	0.254545	0.197619	0.221509	0.319106	25.4545	19.7619	22.1509	31.9106	-3.30366	2.38898	6.45602	12.1487
nad3	349	0.237805	0.196185	0.166045	0.229965	23.7805	19.6185	16.6045	22.9965	-7.17601	-3.01405	-0.783972	3.37799
nad4	44	1	1	1	0.952174	100	100	100	95.2174	0	0	-4.78261	-4.78261
nad4	74	0.99455	0.998099	0.995902	0.412602	99.455	99.8099	99.5902	41.2602	0.135123	-0.219722	-58.1949	-58.5497
nad4	77	0.989362	1	0.241623	0.643636	98.9362	100	24.1623	64.3636	-74.7739	-75.8377	-34.5725	-35.6364
nad4	84	0.278586	0.00151745	0	0.0376214	27.8586	0.151745	0	3.76214	-27.8586	-0.151745	-24.0965	3.61039
nad4	107	0.997967	0.999204	0.999138	0.59154	99.7967	99.9204	99.9138	59.154	0.11702	-0.00664552	-40.6428	-40.7665
nad4	154	0.992966	0.997535	0.99553	0.993991	99.2966	99.7535	99.553	99.3991	0.25634	-0.200497	0.102441	-0.354396
nad4	156	0.446556	0.0473521	0.229482	0.585202	44.6556	4.73521	22.9482	58.5202	-21.7074	18.213	13.8645	53.785
nad4	158	0.992108	0.996232	0.994104	0.991381	99.2108	99.6232	99.4104	99.1381	0.19965	-0.212791	-0.072673	-0.485114
nad4	164	0.969243	0.994143	0.985282	0.854367	96.9243	99.4143	98.5282	85.4367	1.60387	-0.88605	-11.4877	-13.9776
nad4	166	0.975605	0.997242	0.992758	0.862884	97.5605	99.7242	99.2758	86.2884	1.71533	-0.448447	-11.2721	-13.4359
nad4	197	0.991474	0.996634	0.992751	0.988574	99.1474	99.6634	99.2751	98.8574	0.127689	-0.388292	-0.289977	-0.805959
nad4	317	0.974042	0.975358	0.949634	0.960511	97.4042	97.5358	94.9634	96.0511	-2.4408	-2.57245	-1.3531	-1.48475
nad4	362	0.984104	0.982768	0.968272	0.969843	98.4104	98.2768	96.8272	96.9843	-1.58321	-1.44961	-1.42615	-1.29255
nad4	376	0.978317	0.967733	0.946961	0.960272	97.8317	96.7733	94.6961	96.0272	-3.13557	-2.07718	-1.80451	-0.746124
nad4	401	0.974294	0.971967	0.964514	0.968981	97.4294	97.1967	96.4514	96.8981	-0.97805	-0.745253	-0.531301	-0.298505
nad4	416	0.9437	0.951657	0.925551	0.916667	94.37	95.1657	92.5551	91.6667	-1.81494	-2.61064	-2.70338	-3.49908
nad4	433	0.814527	0.941475	0.938108	0.846798	81.4527	94.1475	93.8108	84.6798	12.3581	-0.336709	3.22709	-9.46774
nad4	437	0.996255	0.993906	0.994566	0.994931	99.6255	99.3906	99.4566	99.4931	-0.168919	0.0660252	-0.132397	0.102547
nad4	449	0.995543	0.990189	0.993255	0.993939	99.5543	99.0189	99.3255	99.3939	-0.228807	0.306548	-0.160356	0.374999
nad4	819	0.723638	0.482481	0.716036	0.823669	72.3638	48.2481	71.6036	82.3669	-0.760284	23.3555	10.003	34.1188
nad4	977	0.99923	0.996656	0.956798	0.99567	99.923	99.6656	95.6798	99.567	-4.24328	-3.98583	-0.355995	-0.0985538
nad4	1373	0.998498	0.999473	0.997875	1	99.8498	99.9473	99.7875	100	-0.0623897	-0.159853	0.15015	0.052687
nad4	1405	1	1	1	0.998339	100	100	100	99.8339	0	0	-0.166113	-0.166113
nad4	1417	0.998358	1	0.997516	0.993043	99.8358	100	99.7516	99.3043	-0.0842436	-0.248447	-0.531449	-0.695652
nad4	1432	0.311609	0.112211	0.16183	0.0563607	31.1609	11.2211	16.183	5.63607	-14.9779	4.96191	-25.5248	-5.58505
nad4	1433	0.587332	0.12692	0.182599	0.525963	58.7332	12.692	18.2599	52.5963	-40.4733	5.56794	-6.13689	39.9043
nad4	1452	0.00763359	0	0	0	0.763359	0	0	0	-0.763359	0	-0.763359	0
nad4L	41	0.0549072	0.0949008	0.144223	0.156157	5.49072	9.49008	14.4223	15.6157	8.93159	4.93223	10.1249	6.12557
nad4L	110	0.0460848	0.0737779	0.0339703	0.0472533	4.60848	7.37779	3.39703	4.72533	-1.21145	-3.98076	0.116854	-2.65246
nad4L	179	0.293783	0.343691	0.3195	0.299677	29.3783	34.3691	31.95	29.9677	2.57171	-2.41908	0.589479	-4.40131
nad5	1183	0.0767785	0.0421727	0.0995305	0.0669863	7.67785	4.21727	9.95305	6.69863	2.2752	5.73578	-0.979218	2.48136
nad5	1490	0.99788	0.997792	0.99103	0.99621	99.788	99.7792	99.103	99.621	-0.685003	-0.676229	-0.167032	-0.158258
nad5	1494	0.304233	0.366016	0.359706	0.352373	30.4233	36.6016	35.9706	35.2373	5.54721	-0.631073	4.81392	-1.36436
nad5	1550	1	0.999272	0.999572	0.999377	100	99.9272	99.9572	99.9377	-0.0427777	0.0300449	-0.0622956	0.010527
nad5	1567	0.197197	0.245189	0.22491	0.193012	19.7197	24.5189	22.491	19.3012	2.77127	-2.02789	-0.418518	-5.21767
nad5	1580	0.999186	0.998782	0.999675	0.998998	99.9186	99.8782	99.9675	99.8998	0.0488175	0.0892665	-0.0188802	0.0215688
nad5	1589	0.999088	0.997557	0.997246	0.99819	99.9088	99.7557	99.7246	99.819	-0.184171	-0.0311098	-0.0897536	0.0633074
nad5	1665	0.793613	0.852945	0.862648	0.876421	79.3613	85.2945	86.2648	87.6421	6.90354	0.970295	8.28085	2.3476
nad5	1859	0.990275	0.99607	0.999602	0.996704	99.0275	99.607	99.9602	99.6704	0.932691	0.353189	0.642973	0.0634708
nad5	1895	0.999427	0.999575	0.998141	1	99.9427	99.9575	99.8141	100	-0.128534	-0.143357	0.0573394	0.042517
nad5	1900	0.997476	0.996676	0.997995	1	99.7476	99.6676	99.7995	100	0.0518312	0.131849	0.252366	0.332384
nad5	1901	0.352763	0.311537	0.512524	0.36166	35.2763	31.1537	51.2524	36.166	15.9761	20.0987	0.889748	5.01234
nad5	1916	1	0.999339	0.994565	1	100	99.9339	99.4565	100	-0.543478	-0.477384	0	0.0660939
nad5	1918	0.998802	0.999367	0.999343	1	99.8802	99.9367	99.9343	100	0.0540143	-0.002415	0.11976	0.0633312
nad5	2005	0.0316456	0.0372671	0	0.0070922	3.16456	3.72671	0	0.70922	-3.16456	-3.72671	-2.45534	-3.01749
nad6	25	0.868874	0.829427	0.671875	0.464523	86.8874	82.9427	67.1875	46.4523	-19.6999	-15.7552	-40.4351	-36.4904
nad6	26	0.823197	0.785615	0.84127	0.751913	82.3197	78.5615	84.127	75.1913	1.80732	5.56544	-7.1284	-3.37029
nad6	88	0.88283	0.837542	0.819689	0.799202	88.283	83.7542	81.9689	79.9202	-6.31414	-1.78527	-8.36283	-3.83396
nad6	89	0.868582	0.814115	0.7685	0.779025	86.8582	81.4115	76.85	77.9025	-10.0083	-4.56155	-8.95577	-3.50905
nad6	138	0.448031	0.485852	0.239415	0.220793	44.8031	48.5852	23.9415	22.0793	-20.8617	-24.6438	-22.7239	-26.5059
nad6	146	0.804652	0.763571	0.489833	0.547843	80.4652	76.3571	48.9833	54.7843	-31.4818	-27.3737	-25.6809	-21.5728
nad6	159	0.333599	0.327588	0.0752011	0.0652728	33.3599	32.7588	7.52011	6.52728	-25.8398	-25.2387	-26.8326	-26.2316
nad6	161	0.864223	0.859188	0.750912	0.618532	86.4223	85.9188	75.0912	61.8532	-11.3311	-10.8275	-24.5691	-24.0655
nad6	169	0.928819	0.922259	0.909176	0.844569	92.8819	92.2259	90.9176	84.4569	-1.96425	-1.30827	-8.42492	-7.76894
nad6	191	0.895853	0.897757	0.824606	0.837081	89.5853	89.7757	82.4606	83.7081	-7.12474	-7.31518	-5.87719	-6.06762
nad6	196	0.0127609	0.0143248	0.0318949	0.0327302	1.27609	1.43248	3.18949	3.27302	1.91341	1.75702	1.99693	1.84054
nad6	446	0.960533	0.959271	0.902403	0.859864	96.0533	95.9271	90.2403	85.9864	-5.813	-5.68681	-10.0669	-9.94072
nad6	569	0.97681	0.968638	0.960495	0.943135	97.681	96.8638	96.0495	94.3135	-1.63144	-0.814232	-3.36749	-2.55028
nad7	38	0.943966	0.956452	0.876091	0.878438	94.3966	95.6452	87.6091	87.8438	-6.78748	-8.03609	-6.55272	-7.80133
nad7	44	0.998594	1	0.99481	0.977935	99.8594	100	99.481	97.7935	-0.378384	-0.519031	-2.06588	-2.20653
nad7	45	0.998596	1	1	0.979058	99.8596	100	100	97.9058	0.140449	0	-1.95379	-2.09424
nad7	77	0.999593	0.999454	0.999588	0.999808	99.9593	99.9454	99.9588	99.9808	-0.000542594	0.0133704	0.0215154	0.0354284
nad7	83	0.999115	0.999715	0.999857	1	99.9115	99.9715	99.9857	100	0.0741917	0.0141145	0.0885347	0.0284576
nad7	99	0.504493	0.5322	0.633979	0.419908	50.4493	53.22	63.3979	41.9908	12.9486	10.1779	-8.45859	-11.2293
nad7	137	0.999037	0.996419	0.998049	0.99809	99.9037	99.6419	99.8049	99.809	-0.0987845	0.163064	-0.0947226	0.167126
nad7	209	0.998308	0.997055	0.99975	0.99795	99.8308	99.7055	99.975	99.795	0.144188	0.269549	-0.035866	0.0894944
nad7	224	0.996734	0.998985	0.999389	0.999476	99.6734	99.8985	99.9389	99.9476	0.265459	0.0403981	0.274228	0.0491668
nad7	244	0.999278	0.998655	0.999188	0.999371	99.9278	99.8655	99.9188	99.9371	-0.00897355	0.053252	0.00937469	0.0716002
nad7	251	0.99967	0.99938	1	0.999712	99.967	99.938	100	99.9712	0.0330142	0.0619963	0.00425377	0.0332359
nad7	255	0.0676655	0.0676951	0.0728495	0.134795	6.76655	6.76951	7.28495	13.4795	0.5184	0.51544	6.71299	6.71003
nad7	315	0.999355	0.9996	0.999419	0.998542	99.9355	99.96	99.9419	99.8542	0.00641234	-0.0180768	-0.0812886	-0.105778
nad7	335	0.997814	0.997897	0.993949	0.990676	99.7814	99.7897	99.3949	99.0676	-0.386583	-0.394795	-0.71384	-0.722052
nad7	344	0.999667	0.999436	0.99881	0.999092	99.9667	99.9436	99.881	99.9092	-0.0857211	-0.0625752	-0.0575158	-0.03437
nad7	353	0.999235	0.999614	0.995254	0.996381	99.9235	99.9614	99.5254	99.6381	-0.398061	-0.43598	-0.285316	-0.323236
nad7	383	1	0.999573	0.999847	0.999351	100	99.9573	99.9847	99.9351	-0.0153163	0.0274188	-0.0648929	-0.0221579
nad7	445	0.657838	0.822277	0.946419	0.942947	65.7838	82.2277	94.6419	94.2947	28.8581	12.4142	28.5109	12.067
nad7	533	0.996519	0.997399	0.99192	0.995002	99.6519	99.7399	99.192	99.5002	-0.459826	-0.547877	-0.151705	-0.239755
nad7	578	1	1	0.999297	0.999486	100	100	99.9297	99.9486	-0.0702938	-0.0702938	-0.0513743	-0.0513743
nad7	679	0.997014	0.996972	0.994202	0.995945	99.7014	99.6972	99.4202	99.5945	-0.28124	-0.276957	-0.106892	-0.102608
nad7	698	0.99848	0.997606	0.997278	0.995879	99.848	99.7606	99.7278	99.5879	-0.120282	-0.0328631	-0.260178	-0.172759
nad7	724	0.999154	0.998574	0.999574	0.995279	99.9154	99.8574	99.9574	99.5279	0.0420113	0.100015	-0.387438	-0.329434
nad7	734	0.960906	0.985375	0.970141	0.973235	96.0906	98.5375	97.0141	97.3235	0.923472	-1.5234	1.23293	-1.21394
nad7	739	0.992142	0.998268	0.990303	0.98747	99.2142	99.8268	99.0303	98.747	-0.183962	-0.796555	-0.467212	-1.0798
nad7	769	0.997944	0.999073	0.998564	0.997215	99.7944	99.9073	99.8564	99.7215	0.0619894	-0.050905	-0.0728752	-0.18577
nad7	836	1	0.999215	0.999297	0.999373	100	99.9215	99.9297	99.9373	-0.0702839	0.00818846	-0.0627451	0.0157273
nad7	926	0.994604	0.997199	0.996851	0.997108	99.4604	99.7199	99.6851	99.7108	0.224713	-0.0348035	0.250472	-0.00904458
nad7	973	0.995992	0.998136	0.99579	0.996772	99.5992	99.8136	99.579	99.6772	-0.0201915	-0.234592	0.0779285	-0.136473
nad7	1088	0.987544	0.996783	0.980246	0.977585	98.7544	99.6783	98.0246	97.7585	-0.729832	-1.65373	-0.995934	-1.91983
nad7	1103	0.988323	0.994847	0.990942	0.98754	98.8323	99.4847	99.0942	98.754	0.261882	-0.390481	-0.0783512	-0.730713
nad7	1124	0.992326	0.996413	0.996499	0.997077	99.2326	99.6413	99.6499	99.7077	0.417265	0.0086232	0.475074	0.0664322
nad9	14	0.318612	0.286408	0.231884	0.261803	31.8612	28.6408	23.1884	26.1803	-8.67279	-5.45237	-5.68094	-2.46052
nad9	92	0.394517	0.33107	0.338626	0.345182	39.4517	33.107	33.8626	34.5182	-5.58907	0.755537	-4.93346	1.41115
nad9	111	0.10872	0.0880029	0.0796392	0.0830595	10.872	8.80029	7.96392	8.30595	-2.9081	-0.836365	-2.56608	-0.494342
nad9	113	0.346516	0.31212	0.297483	0.317564	34.6516	31.212	29.7483	31.7564	-4.90332	-1.46373	-2.89524	0.544344
nad9	167	0.740081	0.669648	0.625796	0.669161	74.0081	66.9648	62.5796	66.9161	-11.4284	-4.38517	-7.09195	-0.048691
nad9	190	0.320388	0.292846	0.294742	0.288914	32.0388	29.2846	29.4742	28.8914	-2.5646	0.189652	-3.14742	-0.393171
nad9	223	0.504757	0.434384	0.38647	0.443076	50.4757	43.4384	38.647	44.3076	-11.8287	-4.79139	-6.16808	0.869191
nad9	298	0.480977	0.384385	0.355665	0.382687	48.0977	38.4385	35.5665	38.2687	-12.5313	-2.87208	-9.82897	-0.169795
nad9	311	0.633364	0.477393	0.454797	0.483648	63.3364	47.7393	45.4797	48.3648	-17.8567	-2.25957	-14.9717	0.625441
nad9	328	0.455584	0.362237	0.329694	0.378794	45.5584	36.2237	32.9694	37.8794	-12.5889	-3.25429	-7.67898	1.65567
nad9	356	0.391076	0.311426	0.252376	0.329843	39.1076	31.1426	25.2376	32.9843	-13.87	-5.90507	-6.12328	1.84166
nad9	368	0.517586	0.397661	0.362424	0.425857	51.7586	39.7661	36.2424	42.5857	-15.5163	-3.52369	-9.17294	2.81963
nad9	398	0.519862	0.421897	0.323338	0.449151	51.9862	42.1897	32.3338	44.9151	-19.6524	-9.8559	-7.07113	2.72536
rpl16	48	0.968233	0.958323	0.952288	0.899832	96.8233	95.8323	95.2288	89.9832	-1.59453	-0.603468	-6.84014	-5.84908
rpl16	79	0.754463	0.849064	0.874933	0.935442	75.4463	84.9064	87.4933	93.5442	12.047	2.58691	18.0979	8.63776
rpl16	93	0.986851	0.984598	0.988581	0.979312	98.6851	98.4598	98.8581	97.9312	0.173046	0.39832	-0.753841	-0.528566
rpl16	184	0.174383	0.144509	0.100819	0.144097	17.4383	14.4509	10.0819	14.4097	-7.35648	-4.36909	-3.02867	-0.0412768
rpl16	225	0.947418	0.940686	0.929632	0.911922	94.7418	94.0686	92.9632	91.1922	-1.77857	-1.10533	-3.54963	-2.87639
rpl16	227	0.90735	0.909743	0.9144	0.875162	90.735	90.9743	91.44	87.5162	0.704938	0.465671	-3.21887	-3.45813
rpl16	228	0.59793	0.500129	0.540807	0.362042	59.793	50.0129	54.0807	36.2042	-5.71232	4.06774	-23.5888	-13.8087
rpl16	287	0.791991	0.779385	0.820567	0.792595	79.1991	77.9385	82.0567	79.2595	2.85761	4.11812	0.0604924	1.321
rpl16	355	0.864779	0.865953	0.917333	0.886418	86.4779	86.5953	91.7333	88.6418	5.25544	5.13807	2.16392	2.04655
rpl16	444	0.3811	0.385316	0.428985	0.519691	38.11	38.5316	42.8985	51.9691	4.78847	4.36687	13.8591	13.4375
rpl16	458	0.622133	0.586794	0.597181	0.800864	62.2133	58.6794	59.7181	80.0864	-2.4952	1.03866	17.8731	21.407
rpl16	524	0.219535	0.221909	0.236655	0.710123	21.9535	22.1909	23.6655	71.0123	1.712	1.47461	49.0587	48.8213
rpl16	530	0.712693	0.779348	0.732211	0.892308	71.2693	77.9348	73.2211	89.2308	1.95185	-4.7137	17.9615	11.296
rps12-ct	418	0.968119	0.950948	0.794699	0.568356	96.8119	95.0948	79.4699	56.8356	-17.342	-15.6249	-39.9763	-38.2593
rps12	71	0.481978	0.489867	0.453912	0.333631	48.1978	48.9867	45.3912	33.3631	-2.80658	-3.59549	-14.8346	-15.6236
rps12	196	0.613436	0.547007	0.463064	0.434469	61.3436	54.7007	46.3064	43.4469	-15.0372	-8.39435	-17.8967	-11.2538
rps12	221	0.551135	0.548272	0.513856	0.496602	55.1135	54.8272	51.3856	49.6602	-3.7279	-3.44155	-5.45334	-5.16698
rps12	269	0.545574	0.571924	0.477237	0.490972	54.5574	57.1924	47.7237	49.0972	-6.83371	-9.46869	-5.46022	-8.0952
rps12	284	0.654291	0.649428	0.540511	0.481486	65.4291	64.9428	54.0511	48.1486	-11.378	-10.8917	-17.2805	-16.7942
rps12	289	0.296199	0.28762	0.297398	0.315449	29.6199	28.762	29.7398	31.5449	0.119962	0.977793	1.92499	2.78282
rps13	5	0.117391	0.158809	0.163823	0.107471	11.7391	15.8809	16.3823	10.7471	4.64312	0.501359	-0.992079	-5.13384
rps13	26	0.803264	0.837064	0.887628	0.788282	80.3264	83.7064	88.7628	78.8282	8.43639	5.05638	-1.49818	-4.87818
rps13	56	0.642733	0.615577	0.0346042	0.0683368	64.2733	61.5577	3.46042	6.83368	-60.8129	-58.0973	-57.4396	-54.724
rps13	100	0.733508	0.757156	0.827334	0.750288	73.3508	75.7156	82.7334	75.0288	9.38265	7.01787	1.678	-0.686786
rps13	256	0.758221	0.772841	0.798675	0.734037	75.8221	77.2841	79.8675	73.4037	4.04545	2.5834	-2.41842	-3.88046
rps13	287	0.567896	0.588715	0.59145	0.526366	56.7896	58.8715	59.145	52.6366	2.35537	0.2735	-4.15304	-6.23491
rps1	107	0.617068	0.620262	0.653355	0.604681	61.7068	62.0262	65.3355	60.4681	3.62869	3.30936	-1.23877	-1.5581
rps1	377	0.720222	0.728335	0.7431	0.794571	72.0222	72.8335	74.31	79.4571	2.2878	1.47655	7.43486	6.6236
rps1	505	0.491453	0.484326	0.513587	0.479167	49.1453	48.4326	51.3587	47.9167	2.2134	2.92609	-1.22863	-0.515935
rps2A	200	0.422884	0.457215	0.465102	0.523195	42.2884	45.7215	46.5102	52.3195	4.22176	0.788689	10.0311	6.59801
rps2A	449	0.607517	0.592058	0.532838	0.74144	60.7517	59.2058	53.2838	74.144	-7.46785	-5.92199	13.3923	14.9381
rps2A	514	0.139726	0.213495	0.163478	0.4452	13.9726	21.3495	16.3478	44.52	2.37518	-5.00169	30.5474	23.1705
rps2A	541	0.482457	0.548148	0.539791	0.717016	48.2457	54.8148	53.9791	71.7016	5.73333	-0.835757	23.4558	16.8868
rps2A	548	0.62248	0.656416	0.739708	0.712848	62.248	65.6416	73.9708	71.2848	11.7228	8.32926	9.03681	5.64324
rps2B	15	0.0527086	0.0248619	0.0383189	0.0254507	5.27086	2.48619	3.83189	2.54507	-1.43897	1.3457	-2.72579	0.0588811
rps2B	206	0.782589	0.8004	0.670045	0.684211	78.2589	80.04	67.0045	68.4211	-11.2544	-13.0355	-9.83784	-11.619
rps2B	455	0.940782	0.944888	0.935727	0.929834	94.0782	94.4888	93.5727	92.9834	-0.505588	-0.916153	-1.09487	-1.50543
rps2B	510	0.252919	0.283186	0.229675	0.185655	25.2919	28.3186	22.9675	18.5655	-2.32438	-5.35108	-6.72637	-9.75307
rps2B	526	0.0155217	0.0281764	0.0409574	0.042654	1.55217	2.81764	4.09574	4.2654	2.54358	1.2781	2.71324	1.44776
rps2B	550	0.915685	0.885227	0.943583	0.920838	91.5685	88.5227	94.3583	92.0838	2.78975	5.8356	0.515225	3.56107
rps2B	557	0.943348	0.972328	0.966598	0.921045	94.3348	97.2328	96.6598	92.1045	2.32499	-0.572981	-2.2303	-5.12827
rps3	64	0.989881	0.922145	0.984721	0.974118	98.9881	92.2145	98.4721	97.4118	-0.516019	6.25754	-1.57625	5.19731
rps3	69	0.786381	0.733546	0.631404	0.533183	78.6381	73.3546	63.1404	53.3183	-15.4977	-10.2141	-25.3198	-20.0362
rps3	92	0.999723	0.999174	0.997217	0.994648	99.9723	99.9174	99.7217	99.4648	-0.250608	-0.195739	-0.507538	-0.45267
rps3	314	0.547803	0.587528	0.480769	0.331509	54.7803	58.7528	48.0769	33.1509	-6.70337	-10.6759	-21.6294	-25.6019
rps3	497	0.259171	0.345975	0.470186	0.368683	25.9171	34.5975	47.0186	36.8683	21.1016	12.4211	10.9513	2.27078
rps3	503	0.895188	0.827217	0.981031	0.979012	89.5188	82.7217	98.1031	97.9012	8.58433	15.3814	8.38246	15.1795
rps3	707	0.432302	0.57119	0.687128	0.685461	43.2302	57.119	68.7128	68.5461	25.4827	11.5938	25.3159	11.4271
rps3	878	0.16909	0.136765	0.1149	0.117102	16.909	13.6765	11.49	11.7102	-5.41901	-2.18642	-5.19884	-1.96625
rps3	1019	0.988688	0.999594	0.988663	0.990694	98.8688	99.9594	98.8663	99.0694	-0.00242983	-1.09309	0.200581	-0.890081
rps3	1066	0.026031	0.0556083	0.0425738	0.0308229	2.6031	5.56083	4.25738	3.08229	1.65429	-1.30345	0.479191	-2.47854
rps3	1110	0.0437055	0.0192472	0.0790318	0.0364016	4.37055	1.92472	7.90318	3.64016	3.53263	5.97846	-0.730392	1.71544
rps3	1576	0.921298	0.916979	0.928756	0.885483	92.1298	91.6979	92.8756	88.5483	0.745858	1.17773	-3.58148	-3.14961
rps3	1607	0.66951	0.758447	0.861028	0.895811	66.951	75.8447	86.1028	89.5811	19.1518	10.2581	22.6301	13.7364
rps3	1621	0.940212	0.912803	0.967139	0.963243	94.0212	91.2803	96.7139	96.3243	2.6927	5.4336	2.30314	5.04405
rps4	38	0.721421	0.681347	0.711058	0.712295	72.1421	68.1347	71.1058	71.2295	-1.03628	2.97111	-0.912595	3.09479
rps4	49	0.895145	0.81429	0.911495	0.878624	89.5145	81.429	91.1495	87.8624	1.63507	9.72058	-1.65209	6.43342
rps4	164	0.483953	0.539029	0.625546	0.603691	48.3953	53.9029	62.5546	60.3691	14.1593	8.65172	11.9738	6.46625
rps4	278	0.872909	0.845942	0.929489	0.921413	87.2909	84.5942	92.9489	92.1413	5.65799	8.35472	4.85036	7.5471
rps4	290	0.793635	0.77677	0.791749	0.798558	79.3635	77.677	79.1749	79.8558	-0.188612	1.4979	0.492326	2.17884
rps4	335	0.831173	0.808992	0.854245	0.853728	83.1173	80.8992	85.4245	85.3728	2.30723	4.5253	2.25551	4.47358
rps4	482	0.463519	0.485454	0.386768	0.388432	46.3519	48.5454	38.6768	38.8432	-7.6751	-9.86867	-7.50862	-9.70218
rps4	549	0.0865126	0.0857491	0.0463546	0.0443378	8.65126	8.57491	4.63546	4.43378	-4.01579	-3.93945	-4.21747	-4.14113
rps4	870	0.485304	0.496681	0.423895	0.425642	48.5304	49.6681	42.3895	42.5642	-6.14085	-7.27855	-5.96616	-7.10386
rps4	915	0.80597	0.744488	0.835805	0.843286	80.597	74.4488	83.5805	84.3286	2.98349	9.13174	3.73158	9.87983
rps4	944	0.493142	0.554641	0.576767	0.555639	49.3142	55.4641	57.6767	55.5639	8.36251	2.21257	6.24975	0.0998138
rps4	955	0.362947	0.425088	0.548769	0.446253	36.2947	42.5088	54.8769	44.6253	18.5822	12.3681	8.33064	2.11653
rps4	980	0.229862	0.170236	0.246517	0.20108	22.9862	17.0236	24.6517	20.108	1.66554	7.62813	-2.87822	3.08437
rps4	1031	0.119642	0.120774	0.155735	0.168828	11.9642	12.0774	15.5735	16.8828	3.60934	3.49611	4.91865	4.80542
rps4	1040	0.159068	0.133495	0.155225	0.171107	15.9068	13.3495	15.5225	17.1107	-0.38431	2.17296	1.20389	3.76116
rps4	1045	0.075443	0.0710769	0.0933414	0.0750433	7.5443	7.10769	9.33414	7.50433	1.78984	2.22645	-0.0399785	0.396633
rps7	277	0.572818	0.687074	0.646846	0.452784	57.2818	68.7074	64.6846	45.2784	7.40276	-4.02281	-12.0034	-23.429
rps7	332	0.764912	0.837052	0.8035	0.676507	76.4912	83.7052	80.35	67.6507	3.85877	-3.35517	-8.84051	-16.0545

## Sheet: Table S3
Table S3. The editing percentage of 24 RNA editing sites decreased in the dek55 mutant kernels.
The variation of editing sites in dek55 relative to the WT was denoted by dek55-n%-WT-n%, (n=1 or 2), editing efficiency was decreased in dek55were defined as: dek55-n%-WT-n% had to ≤ -10%.
Gene	Position from ATG	WT-1%	WT-2%	dek55-1%	dek55-2%	dek55-1%-WT-1%	dek55-1%-WT-2%	dek55-2%-WT-1%	dek55-2%-WT-2%
atp1	1490	91.1576	88.5492	29.7035	16.6608	-61.4542	-58.8457	-74.4969	-71.8884
atp8	123	62.9514	63.0367	50.5891	4.9846	-12.3624	-12.4476	-57.9668	-58.0521
ccmFc	160	38.6734	38.6003	23.0297	19.3495	-15.6437	-15.5706	-19.3239	-19.2508
ccmFc	799	74.266	68.2232	50.8544	52.305	-23.4116	-17.3689	-21.961	-15.9182
ccmFc	866	48.7022	41.1197	30.2998	29.684	-18.4023	-10.8198	-19.0181	-11.4356
ccmFc	906	27.3516	26.1332	13.4379	15.6194	-13.9137	-12.6953	-11.7322	-10.5138
ccmFc	1144	47.4154	43.842	31.6093	27.6937	-15.8061	-12.2327	-19.7217	-16.1483
ccmFc	1244	40.9061	36.1986	19.8885	12.4506	-21.0176	-16.3101	-28.4555	-23.748
ccmFn	287	70.6338	60.6994	1.5818	1.6725	-69.052	-59.1176	-68.9613	-59.0269
ccmFn	302	75.1933	79.4368	57.001	59.5724	-18.1922	-22.4357	-15.6209	-19.8644
cob	564	85.2656	94.5204	72.6172	73.9343	-12.6484	-21.9032	-11.3314	-20.5861
mat-r	1877	62.9815	81.4171	1.93728	10.1697	-61.0442	-79.4798	-52.8118	-71.2474
nad3	146	36.5935	33.7116	16.4311	19.1476	-20.1624	-17.2805	-17.4459	-14.564
nad3	190	36.3205	31.0574	15.4523	16.9647	-20.8683	-15.6051	-19.3559	-14.0927
nad4	77	98.9362	100	24.1623	64.3636	-74.7739	-75.8377	-34.5725	-35.6364
nad6	25	86.8874	82.9427	67.1875	46.4523	-19.6999	-15.7552	-40.4351	-36.4904
nad6	138	44.8031	48.5852	23.9415	22.0793	-20.8617	-24.6438	-22.7239	-26.5059
nad6	146	80.4652	76.3571	48.9833	54.7843	-31.4818	-27.3737	-25.6809	-21.5728
nad6	159	33.3599	32.7588	7.52011	6.52728	-25.8398	-25.2387	-26.8326	-26.2316
nad6	161	86.4223	85.9188	75.0912	61.8532	-11.3311	-10.8275	-24.5691	-24.0655
rps12-ct	418	96.8119	95.0948	79.4699	56.8356	-17.342	-15.6249	-39.9763	-38.2593
rps12	284	65.4291	64.9428	54.0511	48.1486	-11.378	-10.8917	-17.2805	-16.7942
rps13	56	64.2733	61.5577	3.46042	6.83368	-60.8129	-58.0973	-57.4396	-54.724
rps3	69	78.6381	73.3546	63.1404	53.3183	-15.4977	-10.2141	-25.3198	-20.0362

## Sheet: Table S4
Table S4. The editing percentage of seven RNA editing sites increased in the dek55 mutant kernels.
The variation of editing sites in dek55 relative to the WT was denoted by dek55-n%-WT-n%, (n=1 or 2), editing efficiency was increased in dek55were defined as: dek55-n%-WT-n% had to≥10%.
Gene	Position from ATG	WT-1%	WT-2%	dek55-1%	dek55-2%	dek55-1%-WT-1%	dek55-1%-WT-2%	dek55-2%-WT-1%	dek55-2%-WT-2%
ccmFn	181	37.039	53.5705	63.8326	70.8117	26.7936	10.2621	33.7727	17.2412
ccmFn	1214	7.94798	11.5544	40.2709	34.8013	32.3229	28.7165	26.8533	23.247
mat-r	1730	48.9394	44.5113	81.8641	60.139	32.9247	37.3528	11.1996	15.6276
mat-r	1785	11.3652	7.11286	25.7541	27.7755	14.3889	18.6412	16.4103	20.6626
nad7	445	65.7838	82.2277	94.6419	94.2947	28.8581	12.4142	28.5109	12.067
rps3	707	43.2302	57.119	68.7128	68.5461	25.4827	11.5938	25.3159	11.4271
rps3	1607	66.951	75.8447	86.1028	89.5811	19.1518	10.2581	22.6301	13.7364
